# Supplementary material for: Application of serum proteomics to the Women's Health Initiative conjugated equine estrogens trial reveals a multitude of effects relevant to clinical findings
Source: Genome Med. 2009 Apr 29;1(4):47. doi: 10.1186/gm47 (PMC2684668; doi:10.1186/gm47)
Supplement: Additional data file 1 — Ratios (1 year CEE/baseline) of gene-level weighted proteins for each IPAS (log2scale), number of events identified for each unique gene and their P-values. [file gm47-S1.xls]

## Sheet: E alone gene level weighted May
Additional File 1: Ratios of gene-level weighted proteins for each IPAS (log2 scale), number of events identified for each unique gene and their p-values.
IPI*	gene	ratio Exp 1	ratio Exp 2	ratio Exp 3	ratio Exp 4	ratio Exp 5	n Events Exp 1	n Events Exp 2	n Events Exp 3	n Events Exp 4	n Events Exp 5	logFCE	tE	P.ValueE	adj.P.ValE
IPI00607777	KALRN	4.3271	NA	NA	NA	NA	1	0	0	0	0	4.3271	7.80113	0.0512483	0.230188
IPI00013937IPI00004922	CMA1	NA	NA	NA	NA	4.02138	0	0	0	0	1	4.02138	3.45339	0.0627107	0.248061
IPI00005822	CDC23	NA	NA	NA	3.54985	NA	0	0	0	1	0	3.54985	6.39987	0.0654397	0.251173
IPI00025190	APC2	NA	2.89753	NA	NA	NA	0	1	0	0	0	2.89753	5.22382	0.0839086	0.281094
IPI00217938	TTC18	NA	NA	NA	2.80969	NA	0	0	0	1	0	2.80969	5.06546	0.0871106	0.286783
IPI00012889	SFTPA1	NA	NA	NA	2.76086	NA	0	0	0	1	0	2.76086	4.97743	0.0889856	0.288483
IPI00292412	MYBPC3	NA	NA	NA	NA	2.74127	0	0	0	0	1	2.74127	4.94211	0.0897578	0.288483
IPI00414037	C9orf93	NA	NA	2.65344	NA	NA	0	0	1	0	0	2.65344	4.78377	0.0933713	0.293244
IPI00479242	MICA	2.57067	NA	NA	NA	NA	1	0	0	0	0	2.57067	4.63453	0.0970191	0.297187
IPI00645359	FREM1	NA	2.51224	NA	NA	NA	0	1	0	0	0	2.51224	4.5292	0.0997482	0.300365
IPI00218288	SEC24D	NA	NA	NA	2.46694	NA	0	0	0	2	0	2.46694	6.28976	0.0668513	0.251173
IPI00023897	HSF2BP	NA	NA	NA	2.12658	NA	0	0	0	1	0	2.12658	3.83391	0.121766	0.339541
IPI00654821	RBM35A	NA	2.06381	NA	NA	NA	0	1	0	0	0	2.06381	3.72075	0.126167	0.347392
IPI00184708	SLC25A29	NA	NA	NA	2.01995	NA	0	0	0	1	0	2.01995	3.64167	0.129411	0.355071
IPI00410143	C22orf18	2.45649	1.07551	2.33801	NA	NA	1	2	4	0	0	1.99422	2.26288	0.0625063	0.248061
IPI00018909	TFF3	NA	1.89343	1.65344	2.48548	NA	0	6	3	2	0	1.93562	6.92646	0.000191544	0.00476561
IPI00007156	LEF1	NA	NA	NA	1.81198	NA	0	0	0	1	0	1.81198	3.26673	0.146985	0.387462
IPI00647950	DLG2	NA	1.239	2.26053	NA	NA	0	1	1	0	0	1.74976	3.90015	0.0491353	0.227039
IPI00022628	MAP7	NA	1.63286	NA	NA	NA	0	1	0	0	0	1.63286	2.9438	0.165745	0.410467
IPI00395999	ANKRD44	NA	NA	1.51307	NA	NA	0	0	1	0	0	1.51307	2.72784	0.180735	0.427386
IPI00009197	REG1B	NA	1.50419	NA	NA	NA	0	1	0	0	0	1.50419	2.71183	0.181939	0.427407
IPI00293120	SFTPA2	1.381	NA	NA	NA	NA	1	0	0	0	0	1.381	2.48975	0.200156	0.455179
IPI00023019	SHBG	1.54133	1.10863	1.62234	1.03852	1.24825	142	100	91	27	63	1.38072	13.3791	2.3e-07	5.64e-05
IPI00337305	TMPRSS9	NA	NA	NA	1.37238	NA	0	0	0	1	0	1.37238	2.4742	0.201547	0.455179
IPI00031086	IGFBP1	1.54932	NA	1.22551	1.28669	0.459619	11	0	7	6	2	1.31771	7.95253	3.82e-05	0.00139426
IPI00007138	DLGAP4	1.30763	NA	NA	NA	NA	1	0	0	0	0	1.30763	2.35747	0.212535	0.475535
IPI00011840	MUM1	1.28232	NA	NA	NA	NA	1	0	0	0	0	1.28232	2.31183	0.217109	0.477723
IPI00217012	PSD	NA	1.226	NA	NA	NA	0	1	0	0	0	1.226	2.2103	0.227899	0.487317
IPI00337348	GDF7	NA	NA	NA	1.18768	NA	0	0	0	1	0	1.18768	2.1412	0.235767	0.496222
IPI00641368	LRRC54	1.16258	NA	NA	NA	NA	1	0	0	0	0	1.16258	2.09596	0.241167	0.49923
IPI00032220	AGT	1.19545	1.10401	1.15246	1.03597	1.14387	30	15	2	6	34	1.14754	31.2885	7.16e-10	5.76e-07
IPI00219765	SLC6A3	NA	NA	NA	1.05509	NA	0	0	0	1	0	1.05509	2.46611	0.118296	0.336078
IPI00024672	MAPK8	1.0546	NA	NA	NA	NA	1	0	0	0	0	1.0546	1.90129	0.26692	0.52215
IPI00015881IPI00218201	CSF1	1.27592	0.637773	NA	NA	NA	1	1	0	0	0	0.956848	1.92876	0.142079	0.380229
IPI00382532	FLG	NA	NA	NA	0.900513	NA	0	0	0	1	0	0.900513	1.62349	0.3123	0.577216
IPI00478047	LLGL1	NA	NA	0.849666	NA	NA	0	0	1	0	0	0.849666	1.53182	0.330033	0.592291
IPI00412541	GPR158	NA	NA	NA	NA	0.828209	0	0	0	0	1	0.828209	1.49314	0.337995	0.599885
IPI00299503	GPLD1	NA	2.3952	-0.777608	NA	NA	0	1	1	0	0	0.808798	0.867273	0.444995	0.699767
IPI00017601	CP	1.07307	0.522588	0.777214	0.753581	0.71933	2175	1810	1372	1264	1113	0.788632	10.7888	1.51e-06	0.000146664
IPI00219575	BLMH	NA	NA	0.77259	NA	NA	0	0	2	0	0	0.77259	1.45337	0.269752	0.525135
IPI00305380	IGFBP4	1.19012	0.631853	0.547888	0.744207	0.798944	49	73	40	74	34	0.772563	8.78904	8.61e-06	0.000461524
IPI00005439IPI00550349	FETUB	0.843602	0.656242	0.778587	0.807054	0.681735	303	264	202	130	285	0.747758	13.0779	2.81e-07	5.64e-05
IPI00216914	VMO1	0.69096	NA	NA	NA	NA	2	0	0	0	0	0.69096	1.76168	0.28829	0.547908
IPI00032876	CYTL1	0.68131	NA	NA	NA	NA	1	0	0	0	0	0.68131	1.2283	0.40141	0.666804
IPI00027843IPI00216065	PROZ	0.0309549	0.277204	1.33506	2.01227	-0.525002	17	5	15	5	3	0.676101	2.48523	0.0340129	0.182309
IPI00386812IPI00383937IPI00647572IPI00002714	DKK3	0.0768511	NA	1.14068	0.926048	NA	2	0	2	1	0	0.67222	2.37131	0.0728199	0.261589
IPI00021970	TNFRSF10C	NA	NA	NA	0.637479	NA	0	0	0	2	0	0.637479	1.62533	0.31196	0.577216
IPI00007507	KCND1	0.622013	NA	NA	NA	NA	1	0	0	0	0	0.622013	1.1214	0.432141	0.689353
IPI00185191	DCBLD2	NA	NA	0.61471	NA	NA	0	0	1	0	0	0.61471	1.10823	0.436159	0.6903
IPI00006935	EIF5A2	NA	NA	NA	NA	0.590712	0	0	0	0	3	0.590712	1.84458	0.27528	0.533314
IPI00299150	CTSS	0.838363	0.865194	0.0154868	0.22501	NA	15	7	3	11	0	0.587594	2.33751	0.0466462	0.220844
IPI00236556	MPO	0.581082	NA	NA	NA	NA	1	0	0	0	0	0.581082	1.04761	0.455366	0.699767
IPI00156171IPI00303210	ENPP2	0.467992	0.657616	NA	1.22244	0.509266	6	7	0	1	7	0.580884	4.44084	0.00395088	0.0417961
IPI00021435	PSMC2	NA	NA	NA	NA	0.580282	0	0	0	0	1	0.580282	1.04616	0.455838	0.699767
IPI00030871	VNN1	NA	0.580997	0.61471	0.402962	NA	0	25	1	3	0	0.563742	6.91645	0.000790175	0.013517
IPI00296176	F9	0.392868	0.600106	0.740512	0.656022	0.236172	76	24	87	76	37	0.557604	6.63846	8.34e-05	0.00248212
IPI00291866	SERPING1	0.3846	0.357602	1.6524	0.436117	0.284251	9	73	30	72	34	0.551391	3.10734	0.0121604	0.0977698
IPI00073580	ZNF689	0.549604	NA	NA	NA	NA	1	0	0	0	0	0.549604	0.990855	0.474436	0.705076
IPI00555830IPI00292218	MST1	0.368841	0.35848	1.0559	0.265042	0.513588	261	360	342	206	88	0.545928	4.42818	0.00154218	0.0211874
IPI00641261IPI00027038IPI00643768	VSIG4	0.0914979	0.245519	NA	2.20168	NA	1	4	0	1	0	0.545876	1.424	0.223441	0.480339
IPI00022417	LRG1	0.123457	0.555228	0.74533	0.353515	0.484827	20	43	73	24	55	0.539083	5.57531	0.000311838	0.00626794
IPI00004657IPI00655604	HLA-B	0.538957	NA	NA	NA	NA	3	0	0	0	0	0.538957	1.68296	0.301589	0.564117
IPI00002816	CTSF	0.538957	NA	NA	NA	NA	1	0	0	0	0	0.538957	1.28357	0.315287	0.579648
IPI00219446	PBP	NA	0.0528108	0.648133	NA	NA	0	2	7	0	0	0.515839	1.88636	0.148433	0.38873
IPI00217070	FST	NA	NA	0.5025	NA	NA	0	0	1	0	0	0.5025	0.905934	0.505065	0.722549
IPI00299412IPI00397229	CD97	-0.0142967	0.332919	NA	0.683113	NA	1	1	0	3	0	0.473592	2.16926	0.111446	0.325904
IPI00011036	INHBE	NA	0.597972	0.369234	NA	0.110796	0	9	4	0	2	0.472019	3.1531	0.018661	0.12934
IPI00100668	GBA2	NA	NA	NA	NA	0.465639	0	0	0	0	1	0.465639	0.839479	0.530886	0.744909
IPI00022391	APCS	-0.130083	0.129297	0.0468912	0.353686	1.24895	3	13	5	1	10	0.449007	1.96063	0.0956411	0.295752
IPI00150200IPI00011155	ASGR2	0.346754	1.10789	NA	NA	1.61003	25	2	0	0	1	0.446237	2.28161	0.0552079	0.242553
IPI00004944	SLC4A10	0.302521	0.804423	NA	NA	NA	3	1	0	0	0	0.427997	2.01052	0.130685	0.355646
IPI00477676	LOXHD1	NA	NA	0.426265	NA	NA	0	0	1	0	0	0.426265	0.768493	0.560359	0.764904
IPI00141559	FCAMR	NA	NA	NA	NA	0.421584	0	0	0	0	1	0.421584	0.760054	0.563996	0.765968
IPI00644992IPI00023673IPI00646772	LGALS3BP	0.04837	0.43197	0.609431	-0.0789274	0.390607	13	34	28	2	7	0.416146	4.20731	0.00214411	0.0274699
IPI00009447	PIGQ	NA	NA	NA	0.390839	NA	0	0	0	1	0	0.390839	0.704625	0.588609	0.790052
IPI00295741	CTSB	NA	NA	NA	0.390839	NA	0	0	0	3	0	0.390839	1.51334	0.200534	0.455179
IPI00218976	FTCD	NA	NA	NA	NA	0.387637	0	0	0	0	1	0.387637	0.698852	0.591245	0.792268
IPI00013831	CD48	NA	0.110526	0.115477	0.752994	NA	0	2	2	3	0	0.387284	1.77209	0.167228	0.411167
IPI00387168	PCSK9	0.505541	0.547988	0.226153	0.574285	-0.00046659	6	4	5	1	2	0.384962	2.73621	0.0248612	0.146522
IPI00012269	MMRN1	0.270922	0.219461	1.45396	0.530563	NA	5	4	1	1	0	0.383361	2.01227	0.0975838	0.297187
IPI00021854	APOA2	0.501914	0.243676	0.412385	0.502086	0.280392	1685	729	1182	1494	3335	0.379351	9.61053	4.06e-06	0.000271837
IPI00027482	SERPINA6	0.427373	0.155285	NA	0.263083	NA	11	2	0	1	0	0.376769	3.12288	0.0244647	0.146522
IPI00298971	VTN	0.348678	0.359142	0.417204	0.420439	0.332656	1598	2261	1819	1293	1502	0.374292	14.8174	9.27e-08	3.73e-05
IPI00019581	F12	0.34269	0.29183	0.502566	0.324523	0.375188	1057	1067	900	897	885	0.363931	7.1518	4.64e-05	0.00162064
IPI00550069	RNH1	0.385866	NA	0.273018	NA	NA	3	0	1	0	0	0.357654	1.70731	0.21551	0.477723
IPI00010402	SH3BGRL3	NA	NA	0.357552	NA	NA	0	0	2	0	0	0.357552	0.911621	0.502933	0.722549
IPI00414896	RNASET2	NA	NA	0.357552	NA	NA	0	0	1	0	0	0.357552	0.958324	0.403516	0.667544
IPI00292950	SERPIND1	0.604862	0.539438	0.290914	-0.791365	0.167472	16	4	2	1	18	0.357085	2.09767	0.064521	0.251112
IPI00514320	LMNA	NA	0.356964	NA	NA	NA	0	2	0	0	0	0.356964	0.910123	0.503493	0.722549
IPI00022246	AZU1	0.622013	0.283591	NA	NA	NA	1	4	0	0	0	0.351275	1.92235	0.143018	0.380229
IPI00001653	ZSWIM5	NA	NA	NA	0.341086	NA	0	0	0	1	0	0.341086	0.614927	0.63113	0.814493
IPI00607809IPI00328609	SERPINA4	NA	NA	NA	0.341086	NA	0	0	0	1	0	0.341086	0.967838	0.399387	0.666198
IPI00303963	C2	0.133898	0.424806	0.516349	0.313789	0.278498	219	230	168	138	107	0.332805	4.20472	0.00215249	0.0274699
IPI00019576IPI00552633	F10	0.679708	0.328485	0.171226	0.300511	0.0462336	117	258	170	232	17	0.332353	5.62029	0.000294009	0.00606642
IPI00022895IPI00644018IPI00644019	A1BG	0.34138	0.268776	0.401704	0.391639	0.268196	927	1456	1199	1183	1231	0.330704	10.5525	1.82e-06	0.000146664
IPI00041065	HABP2	0.161061	0.329766	0.575271	0.250696	0.26871	80	55	88	62	89	0.323808	5.61962	0.000294267	0.00606642
IPI00018219	TGFBI	0.413623	0.217196	NA	NA	0.178541	26	20	0	0	2	0.321983	4.98982	0.00360382	0.0392866
IPI00018136IPI00082827IPI00643090	VCAM1	0.609098	-0.314185	1.08935	-0.425715	0.0570223	16	8	6	4	6	0.310187	1.53953	0.15713	0.399786
IPI00019580IPI00025327	PLG	0.307477	0.349237	0.30737	0.317703	0.231513	6863	10391	6600	7028	6698	0.307378	10.7935	1.5e-06	0.000146664
IPI00219219	LGALS1	NA	0.308466	0.196397	0.326633	NA	0	2	2	10	0	0.305433	2.81434	0.0292407	0.16556
IPI00005721IPI00021827	DEFA1	-0.0142967	0.399451	0.605947	0.136977	0.0176679	11	39	24	16	17	0.303328	3.57989	0.00682626	0.0630841
IPI00029235	IGFBP6	0.24031	0.575667	0.358783	0.239305	0.170093	28	18	11	32	13	0.303003	4.17465	0.00225249	0.0282969
IPI00555812	GC	0.419297	0.230688	0.308537	0.33054	0.243217	5652	10258	7508	6057	5173	0.297651	9.20949	5.82e-06	0.000359824
IPI00298497	FGB	0.643249	0.287183	0.213946	0.211741	0.0701732	130	451	187	59	99	0.294373	1.24947	0.242164	0.49923
IPI00006543	CFHL5	0.408129	0.160754	0.326772	0.398967	0.204379	394	389	201	176	210	0.293544	6.82395	6.72e-05	0.00225095
IPI00011610	HOXC11	NA	NA	NA	NA	0.293	0	0	0	0	1	0.293	0.528235	0.675418	0.833772
IPI00018236IPI00418376	GM2A	0.307631	NA	NA	NA	0.255847	2	0	0	0	1	0.29037	0.831606	0.462227	0.703846
IPI00010295	CPN1	0.710069	0.237409	0.435784	0.303892	0.282414	1	51	12	32	12	0.288526	6.88987	0.000198148	0.00476561
IPI00022284IPI00646733	PRNP	NA	NA	-0.702319	-0.170058	0.920158	0	0	1	13	11	0.288347	0.892829	0.432989	0.689353
IPI00298860	LTF	0.506908	0.00884493	0.120061	0.407402	-0.322857	109	71	24	5	2	0.285089	2.34898	0.0426365	0.209494
IPI00022431	AHSG	0.336259	0.240024	0.268549	0.328753	0.259544	4057	7037	5044	4976	5715	0.280554	11.1204	1.16e-06	0.000146664
IPI00022445	PPBP	0.278783	0.189581	0.220857	0.404738	0.150643	91	278	181	343	105	0.273237	3.86353	0.00362963	0.0392866
IPI00219713IPI00411626IPI00021891	FGG	0.237076	0.250936	0.349687	0.473018	-0.0431743	33	410	145	49	34	0.272909	2.85302	0.0184811	0.129207
IPI00019591IPI00218508	BF	0.361829	0.228009	0.300092	0.26338	0.243365	1996	3705	2560	2268	2704	0.271339	11.2353	1.06e-06	0.000146664
IPI00032328IPI00215894	KNG1	0.365939	0.186969	0.215704	0.350408	0.24124	3005	5272	5053	5083	3084	0.265172	7.58675	2.89e-05	0.00121229
IPI00293565	FLT4	NA	0.338522	NA	0.133345	NA	0	5	0	3	0	0.261581	1.88876	0.148066	0.38873
IPI00646956IPI00643835IPI00295339	SELP	0.568541	NA	NA	-0.0488608	NA	2	0	0	2	0	0.25984	1.00147	0.385101	0.650377
IPI00479116	CPN2	0.185125	0.286802	0.27584	0.42481	0.222803	55	54	28	26	62	0.258896	6.66856	8.05e-05	0.00248212
IPI00301058	VASP	0.256557	NA	NA	NA	NA	2	0	0	0	0	0.256557	0.654123	0.612137	0.80156
IPI00021347	UBE2L3	0.256557	NA	NA	NA	NA	2	0	0	0	0	0.256557	0.654123	0.612137	0.80156
IPI00651752	PLGLB1	NA	0.152346	0.209453	0.280875	NA	0	13	14	70	0	0.253341	5.81687	0.0080306	0.0701804
IPI00376055	PRTG	NA	NA	NA	0.249663	NA	0	0	0	1	0	0.249663	0.450105	0.71797	0.866592
IPI00218192IPI00294193	ITIH4	0.453085	0.113273	0.348322	0.290243	0.0188368	350	442	290	161	210	0.248001	4.36352	0.00169715	0.0227418
IPI00294713	MASP2	0.272462	0.167006	0.306939	0.207046	0.242296	84	56	48	6	43	0.247398	8.90475	7.72e-06	0.000443257
IPI00289876	STX7	0.243501	NA	NA	NA	NA	2	0	0	0	0	0.243501	0.620835	0.628227	0.812276
IPI00022933	CD74	0.243501	NA	NA	NA	NA	1	0	0	0	0	0.243501	0.581514	0.613756	0.802373
IPI00290315IPI00383975	CHGA	0.383906	NA	0.100926	NA	NA	4	0	4	0	0	0.242416	0.408264	0.696687	0.846127
IPI00216138	TAGLN	0.162581	0.320744	NA	NA	NA	1	1	0	0	0	0.241663	0.812696	0.493227	0.714601
IPI00298828	APOH	0.492077	0.131322	0.265887	0.21855	0.228403	1321	2954	2836	1882	2834	0.241026	5.04863	0.000634546	0.0115949
IPI00016862	GSR	0.230326	NA	NA	NA	NA	2	0	0	0	0	0.230326	0.587243	0.644933	0.824366
IPI00004656	B2M	0.271767	0.143905	0.257913	0.365736	0.194127	111	107	131	22	98	0.226911	8.43941	1.21e-05	0.000579293
IPI00008558IPI00654888	KLKB1	0.278823	0.101834	0.161184	0.373917	0.539788	993	1636	1394	718	431	0.226079	4.22105	0.00210016	0.0274699
IPI00294250	EPHA1	NA	NA	-0.562595	0.161867	0.549685	0	0	1	3	3	0.22458	0.927969	0.416946	0.678044
IPI00009793	C1RL	0.178334	0.0821452	0.380414	0.515763	0.176947	62	39	34	12	13	0.223024	3.47864	0.00666354	0.0622963
IPI00027983	CDA	NA	0.238638	0.209453	NA	NA	0	4	5	0	0	0.222424	0.790384	0.471019	0.704478
IPI00006717	CCL16	0.515791	0.26899	0.036178	NA	0.123379	10	8	10	0	15	0.221449	1.8699	0.0972751	0.297187
IPI00007797	FABP5	NA	0.359276	-0.0931094	-0.169876	NA	0	5	1	1	0	0.219056	1.38553	0.221806	0.479387
IPI00007199	SERPINA10	0.361695	0.150515	0.129283	0.262948	-0.0341568	7	6	1	11	4	0.217932	3.47195	0.008018	0.0701804
IPI00022395	C9	0.145957	0.191403	0.356948	0.158012	0.234412	265	372	271	233	207	0.216583	4.75022	0.000965909	0.0158319
IPI00019943	AFM	0.170936	0.325935	0.168343	0.225886	0.123004	385	706	548	615	472	0.214655	6.00725	0.000179214	0.004648
IPI00291867	IF	0.479337	0.130888	0.142106	0.130957	0.212088	1994	2685	2279	1914	955	0.212098	4.13453	0.00239361	0.029459
IPI00641672IPI00641251	CD320	-0.109257	NA	NA	1.32837	0.108927	6	0	0	2	3	0.211635	0.764194	0.484928	0.711464
IPI00418146IPI00103871	ROBO4	0.337988	0.131571	NA	-0.0272291	0.178541	15	3	0	7	1	0.20971	2.49778	0.0399706	0.200852
IPI00302599	TTLL1	NA	NA	0.209453	NA	NA	0	0	1	0	0	0.209453	0.377614	0.759577	0.893369
IPI00027827	SOD3	-0.13447	0.19763	1.20028	0.0725924	-0.0527165	41	41	23	18	22	0.209261	1.18466	0.265677	0.52185
IPI00217116IPI00473089IPI00023501	TNFRSF1B	-0.336886	-0.0150252	1.14296	0.63408	NA	4	2	1	4	0	0.209244	0.791279	0.47055	0.704478
IPI00006644	PLXNB1	-0.234078	NA	0.83289	-0.151954	NA	2	0	2	1	0	0.209134	0.728766	0.504228	0.722549
IPI00102300	GP6	NA	NA	NA	0.208635	NA	0	0	0	1	0	0.208635	0.500838	0.661128	0.827662
IPI00006154IPI00218949	CFHL2	0.33943	0.156247	0.164538	0.235234	0.190958	618	1036	772	340	214	0.207889	7.503	3.16e-05	0.00121229
IPI00008816	REV1L	NA	0.206285	NA	NA	NA	0	1	0	0	0	0.206285	0.371902	0.762938	0.89378
IPI00027507	CFHL3	0.291074	0.28442	0.0531078	0.230698	0.196796	108	100	185	316	252	0.199996	3.26324	0.00943109	0.0798168
IPI00029863	SERPINF2	0.0843022	0.116538	0.646945	0.170678	0.157228	91	98	51	77	93	0.194758	3.00733	0.014329	0.109719
IPI00296099	THBS1	0.128968	0.0278151	0.262232	0.747278	0.0858472	55	23	20	16	27	0.193276	1.32762	0.216112	0.477723
IPI00022420IPI00480192	RBP4	0.266622	0.032272	0.199426	0.246695	0.191284	2693	1837	2161	1272	2598	0.191176	5.43289	0.000376428	0.00703833
IPI00008554IPI00029699	RNASE4	0.0375056	-0.00259227	0.213521	0.398959	0.155507	71	71	67	115	45	0.188788	1.40398	0.192976	0.443294
IPI00419585	PPIA	0.300506	-0.0380014	0.878093	-0.404341	NA	10	21	7	2	0	0.188625	1.29742	0.229562	0.488274
IPI00022290	DEFB1	0.320122	0.0528108	NA	NA	NA	1	1	0	0	0	0.186467	0.653829	0.55647	0.762846
IPI00022488	HPX	0.258814	0.0719553	0.179123	0.322367	0.136755	6195	9180	6716	6947	6371	0.185762	5.91407	0.000201531	0.00476561
IPI00020599	CALR	NA	NA	0.183222	NA	NA	0	0	3	0	0	0.183222	0.864025	0.446541	0.699767
IPI00008556IPI00216588	F11	0.0429399	-0.0441032	0.554182	0.118626	0.0979051	206	306	294	85	70	0.182327	1.99558	0.0762228	0.265528
IPI00164623	C3	0.0359793	0.235233	0.319263	0.24102	0.0802116	3219	4320	3062	3643	4255	0.179953	3.71888	0.00455086	0.0463151
IPI00026941	PRSS23	NA	0.179568	NA	NA	NA	0	1	0	0	0	0.179568	0.323735	0.791728	0.91327
IPI00022426	AMBP	0.239693	0.0998972	0.197946	0.253064	0.116824	1212	1329	1196	1269	1334	0.179337	7.50036	3.17e-05	0.00121229
IPI00296083	SFTPB	0.337024	0.45464	-0.0692842	-0.134252	0.0542128	4	4	4	2	1	0.178348	1.04415	0.32602	0.591693
IPI00011264IPI00514778IPI00513925IPI00167093	CFHL1	0.256464	0.166989	0.110776	0.206278	0.225137	667	1367	1124	812	301	0.177736	6.56394	9.1e-05	0.00261303
IPI00006601	CHGB	-0.0784271	NA	NA	NA	0.305174	1	0	0	0	2	0.177307	0.779904	0.488202	0.713662
IPI00021434	PI3	0.307631	0.0819572	NA	NA	NA	5	7	0	0	0	0.175988	1.45505	0.202649	0.456386
IPI00022446	PF4	0.111355	-0.00119169	0.0225813	0.395605	0.130487	121	132	146	281	180	0.175891	2.02124	0.0731035	0.261589
IPI00066193	SCGB3A1	0.175339	NA	NA	NA	NA	3	0	0	0	0	0.175339	0.54752	0.665296	0.828016
IPI00219910	BLVRB	-0.137005	-0.562075	0.131439	-0.633823	0.905336	3	8	10	1	11	0.173686	0.793916	0.447119	0.699767
IPI00028158	NTS	0.171331	NA	NA	NA	NA	2	0	0	0	0	0.171331	0.585403	0.611539	0.80156
IPI00218413	BTD	0.154654	0.189279	0.0789541	0.166407	NA	4	13	2	1	0	0.170178	1.81551	0.117342	0.334551
IPI00171473	SPON1	0.0983104	0.804423	NA	NA	NA	9	1	0	0	0	0.168922	1.01206	0.380701	0.647112
IPI00003813	IGSF4	0.367156	0.212743	-0.0138836	0.0867902	NA	8	17	12	2	0	0.168227	2.54826	0.0370791	0.195662
IPI00021085	PGLYRP1	NA	-0.164691	0.161965	0.477478	0.0679314	0	8	6	10	4	0.167885	1.43307	0.188597	0.436979
IPI00419384IPI00026154	PRKCSH	0.0904842	0.438101	NA	NA	NA	7	2	0	0	0	0.167732	1.33108	0.249993	0.508509
IPI00418262	ALDOC	NA	0.270991	0.129283	NA	NA	0	1	3	0	0	0.16471	0.869225	0.431001	0.689353
IPI00014236	SLC39A14	NA	0.349984	0.0501121	0.0441782	NA	0	5	5	3	0	0.164078	1.25825	0.253222	0.512823
IPI00020977IPI00220647	CTGF	1.19865	-0.0541044	-0.29956	0.112186	-0.50893	11	3	13	13	6	0.163768	0.678254	0.516167	0.73451
IPI00101608IPI00168896	CRELD1	0.136989	0.139759	0.183222	0.563478	NA	4	16	4	1	0	0.163219	0.886148	0.400612	0.666804
IPI00291262IPI00400826	CLU	0.208555	0.0139122	0.165405	0.232587	0.145803	281	180	202	223	153	0.162363	4.93903	0.000739316	0.0132091
IPI00025273	GART	NA	NA	0.160692	NA	NA	0	0	4	0	0	0.160692	0.57941	0.648897	0.825495
IPI00020687	SPINK1	0.190062	0.0963125	NA	NA	NA	4	2	0	0	0	0.158812	0.420637	0.690667	0.840086
IPI00218732IPI00555746	PON1	-0.150717	0.372288	0.172505	0.426617	0.180772	199	136	91	96	161	0.155777	1.69207	0.123952	0.343646
IPI00013179	PTGDS	NA	0.152346	NA	NA	NA	0	1	0	0	0	0.152346	0.274658	0.821835	0.924134
IPI00477597IPI00607707	HPR	-0.257947	0.31894	0.702605	-0.144375	0.10501	262	616	559	928	663	0.151018	0.850786	0.416354	0.678044
IPI00024331	TNFRSF14	0.148642	NA	NA	NA	NA	1	0	0	0	0	0.148642	0.267979	0.825989	0.926213
IPI00023119	FAIM3	0.0768511	NA	NA	0.180621	NA	1	0	0	2	0	0.146031	0.605521	0.600175	0.800234
IPI00029739IPI00218999IPI00556148IPI00643789IPI00515041	CFH	0.189894	0.072882	0.249779	0.12722	0.0679835	11400	16606	15217	12568	9193	0.144648	5.78903	0.000236336	0.00527817
IPI00022295	PF4V1	0.0142773	0.127269	-0.133214	0.368633	0.055707	67	68	107	218	114	0.142978	1.52029	0.161835	0.407283
IPI00012174IPI00641478	CCL21	0.632066	-0.102467	NA	NA	NA	1	2	0	0	0	0.142377	0.626891	0.556953	0.762846
IPI00026314IPI00513782IPI00641047	GSN	0.0153585	0.0341492	0.58666	-0.0696822	0.146388	140	212	161	156	84	0.139799	1.49423	0.168402	0.412789
IPI00017696IPI00478843	C1S	0.219566	0.146553	0.093548	0.145596	0.103924	444	848	649	438	450	0.138923	4.62256	0.00116066	0.0180059
IPI00298363	KHSRP	NA	0.138541	NA	NA	NA	0	1	0	0	0	0.138541	0.249768	0.837376	0.93119
IPI00003176	HTRA1	NA	0.138541	NA	NA	NA	0	2	0	0	0	0.138541	0.353226	0.774007	0.901641
IPI00011261IPI00513935	C8G	0.112949	0.12177	0.15298	0.256148	0.0688285	107	132	67	88	98	0.137591	2.95286	0.0156732	0.116583
IPI00029658IPI00220813IPI00220814	EFEMP1	-0.215554	0.302819	0.801796	0.241363	-0.117232	45	40	16	45	26	0.13404	1.02829	0.329934	0.592291
IPI00000044	PDGFB	-0.215931	0.0674576	-0.0261409	0.512644	NA	4	6	3	6	0	0.133603	0.770267	0.474323	0.705076
IPI00023314	INHBC	0.28232	0.244888	0.074365	0.0272509	NA	5	13	20	10	0	0.132395	1.13122	0.289749	0.548136
IPI00216882IPI00299307IPI00290283	MASP1	0.108782	-0.126874	0.37162	0.142354	-0.180252	49	17	21	20	1	0.126336	1.23615	0.246852	0.506112
IPI00019449	RNASE2	0.338541	0.000161628	0.290164	0.157923	-0.344337	7	6	14	8	7	0.125859	1.26161	0.237954	0.498217
IPI00000137	GNPTG	-0.104026	0.175968	NA	0.69802	NA	3	2	0	1	0	0.122979	0.625305	0.563743	0.765968
IPI00478283IPI00383614	GPR64	NA	NA	NA	0.122906	NA	0	0	0	1	0	0.122906	0.107246	0.923383	0.957935
IPI00297475IPI00004454	DPM3	NA	0.206285	-0.158698	0.122906	NA	0	3	1	3	0	0.118411	0.810498	0.472689	0.705076
IPI00027350	PRDX2	0.140307	-0.273893	0.1196	NA	0.32922	14	3	5	0	4	0.117596	0.465943	0.653302	0.827662
IPI00022283	TFF1	0.0167301	0.0917725	0.235216	0.17617	NA	5	11	3	6	0	0.114233	1.42596	0.190575	0.439033
IPI00023977	TTC3	NA	NA	NA	NA	0.110796	0	0	0	0	1	0.110796	0.199749	0.869097	0.942987
IPI00032293	CST3	0.129531	0.0177011	0.116986	0.573232	0.113397	51	54	35	8	8	0.109933	2.24094	0.0509755	0.230188
IPI00011302	CD59	-0.0301512	0.192988	-0.0614005	0.236116	-0.163379	6	6	4	10	1	0.108489	1.46185	0.176887	0.423314
IPI00410714	HBA1	NA	-0.412152	0.857981	-0.503164	NA	0	2	3	2	0	0.106187	0.289626	0.781463	0.902724
IPI00019439	FBN2	0.105997	NA	NA	NA	NA	2	0	0	0	0	0.105997	0.270253	0.824573	0.925917
IPI00478003IPI00655891	A2M	-0.136579	0.134445	0.115983	0.212567	0.117234	1660	2056	2423	2388	4448	0.104801	1.55829	0.152663	0.394565
IPI00029168IPI00184598IPI00477607	LPA	0.619344	-0.00431429	-0.0743928	-0.0541398	0.106248	573	735	466	850	509	0.103769	0.634955	0.540834	0.750797
IPI00022229	APOB	-0.234062	0.333933	0.366433	0.144415	0.0642319	156	154	56	65	31	0.101321	1.04288	0.323474	0.589734
IPI00010675	TFF2	NA	-0.118956	0.209453	NA	NA	0	2	4	0	0	0.0999837	0.505168	0.658519	0.827662
IPI00218746IPI00477992	C1QB	0.18916	0.0476002	0.0479965	0.138711	0.0800589	401	418	312	84	58	0.09978	4.01766	0.00286089	0.0328593
IPI00020996	IGFALS	0.0920593	0.0853491	0.491559	0.166688	-0.0218154	68	52	10	19	34	0.0985744	1.85757	0.0952715	0.295752
IPI00291488IPI00103636IPI00183629	WFDC2	0.133942	0.135064	-0.125531	0.61672	0.0175162	4	3	4	2	5	0.09777	1.01328	0.343514	0.605669
IPI00014048	RNASE1	0.199275	0.00273799	0.0829894	0.0680925	0.16231	69	60	44	86	17	0.0948587	1.98695	0.077299	0.265528
IPI00299547	LCN2	0.213049	0.0139264	-0.318176	NA	NA	11	6	2	0	0	0.0942497	0.988033	0.354931	0.618319
IPI00028911	DAG1	0.128339	0.0847026	0.0558641	0.244283	-0.0675813	15	12	4	8	9	0.0939792	0.741919	0.47654	0.706896
IPI00305610	SCARF2	NA	NA	NA	0.0931582	NA	0	0	0	1	0	0.0931582	0.16795	0.889559	0.948098
IPI00002243	GGTLA1	0.0914979	NA	NA	NA	NA	1	0	0	0	0	0.0914979	0.164957	0.891495	0.948098
IPI00299453IPI00478816	SPINK5	0.119123	0.0976706	0.0396683	0.10728	0.0535294	17	19	16	23	5	0.0906325	2.73413	0.0225018	0.142452
IPI00025426	PZP	-0.0665152	0.260943	0.22382	0.208497	-0.056549	118	153	337	346	642	0.0898111	1.601	0.142906	0.380229
IPI00401283	EGFL5	-0.0728794	-0.369365	0.100856	0.302758	0.332477	15	17	13	39	7	0.0887214	0.815549	0.435241	0.690205
IPI00292530	ITIH1	-0.182587	0.134293	0.199968	0.180391	0.0411018	52	64	80	38	30	0.0878243	0.908649	0.386583	0.650377
IPI00220454IPI00021833	PDGFA	-0.103447	NA	-0.0458037	0.274191	0.0542128	10	0	2	13	8	0.0870334	1.19934	0.263683	0.52185
IPI00019372	PRG1	-0.105185	0.231036	-0.016168	0.126606	0.138277	6	26	35	12	10	0.0866515	1.04117	0.324227	0.589771
IPI00004480	ADAMDEC1	-0.0866711	0.0674576	0.010784	0.248321	NA	8	1	5	11	0	0.0863815	0.780316	0.459898	0.702962
IPI00218803IPI00296537IPI00333852IPI00413623	FBLN1	-0.0907761	0.127102	0.117242	0.0225536	0.340129	79	6	24	47	62	0.0851062	0.784904	0.45213	0.699767
IPI00292150	LTBP2	0.0620541	-0.169582	NA	0.137552	0.22184	2	2	0	5	2	0.0833079	0.781977	0.456067	0.699767
IPI00296165IPI00479867	C1R	0.108993	0.116036	0.0885514	0.116308	-0.0553891	1360	1447	1058	779	943	0.0802209	2.42465	0.0376101	0.195662
IPI00014572	SPARC	0.0119102	0.0477885	0.121033	0.316023	0.0233997	185	39	111	47	37	0.0792855	1.48526	0.170714	0.415922
IPI00011832	SPP2	0.114203	NA	-0.175572	NA	NA	7	0	1	0	0	0.077981	0.539906	0.611346	0.80156
IPI00640817	AK1	0.0768511	NA	NA	NA	NA	2	0	0	0	0	0.0768511	0.195941	0.871536	0.943007
IPI00012832	MFAP5	0.00304944	-0.187069	-0.18199	0.282006	0.118707	6	5	4	12	7	0.0755887	0.652992	0.533898	0.746528
IPI00026926	GUCA2A	-0.00405749	0.138541	0.193003	NA	0.0827819	7	1	4	0	1	0.0742257	0.858939	0.4278	0.687691
IPI00019176	RARRES2	0.0459384	0.0622466	0.0189789	0.190558	NA	35	51	37	29	0	0.0724396	2.08029	0.0700066	0.257575
IPI00007240	F13B	0.146098	0.00186099	0.0115604	0.211163	-0.0248722	1660	1262	1122	787	776	0.0721824	2.05764	0.0688883	0.255236
IPI00011255	GP1BA	NA	NA	-0.29956	0.164637	NA	0	0	1	4	0	0.0717977	0.370423	0.733867	0.876205
IPI00293925IPI00643972IPI00556567	FCN3	0.036518	0.0196743	0.184061	0.0932732	0.0621998	321	238	205	83	207	0.0709244	3.17597	0.0108704	0.089182
IPI00329775IPI00293057	CPB2	-0.560579	0.00420452	0.110171	-0.10215	0.165663	2	8	9	4	22	0.0697776	1.06056	0.315779	0.579648
IPI00418163IPI00654875	C4B	0.0742993	-0.0179584	0.185365	0.131886	0.000764497	1571	1692	1114	1337	1021	0.0697768	1.43664	0.183746	0.428209
IPI00376964IPI00072917IPI00022200	COL6A3	-0.17475	0.354546	-0.0728801	0.0780513	0.165244	6	7	5	2	1	0.0662033	0.505783	0.624834	0.812276
IPI00022394IPI00645196	C1QG	0.162581	-0.0335866	-0.00802817	0.0996313	0.178074	1	32	4	48	15	0.0650912	1.72281	0.122049	0.339541
IPI00383337	STAB1	NA	NA	NA	0.0627845	NA	0	0	0	1	0	0.0627845	0.113191	0.925229	0.958613
IPI00298994	TLN1	0.0620541	NA	NA	NA	NA	2	0	0	0	0	0.0620541	0.210806	0.850574	0.937107
IPI00015315	ECM2	0.0620541	NA	NA	NA	NA	2	0	0	0	0	0.0620541	0.10759	0.920613	0.957935
IPI00027166	TIMP2	0.0651466	-0.000161628	0.110358	-0.0543173	NA	19	9	31	9	0	0.0613027	1.18697	0.268269	0.523515
IPI00550991	SERPINA3	-0.0809727	-0.00499216	0.0553052	0.25113	0.149537	46	101	71	46	51	0.0599241	1.27958	0.231835	0.491808
IPI00026199	GPX3	0.103388	-0.0025807	0.117566	-0.00554882	NA	103	68	50	51	0	0.0590765	2.02146	0.0767818	0.265528
IPI00290856	XLKD1	0.105845	-0.0423302	0.0303484	0.110882	0.151329	27	34	34	26	19	0.0586329	1.30611	0.223039	0.480339
IPI00009030	LAMP2	NA	-0.0861656	NA	0.129611	NA	0	2	0	4	0	0.0576856	0.316896	0.778282	0.901641
IPI00022371	HRG	-0.0215481	0.0213751	0.205705	0.208579	-0.13695	1008	972	719	719	515	0.0575634	1.31531	0.220054	0.477773
IPI00478853IPI00022822	COL18A1	0.0209628	-0.135634	NA	0.366177	NA	7	2	0	2	0	0.0552568	0.510139	0.627449	0.812276
IPI00247616IPI00414467	COLEC12	0.180887	-0.135634	NA	NA	NA	3	2	0	0	0	0.0542787	0.256107	0.819361	0.922642
IPI00031171	IL6R	NA	NA	NA	NA	0.0542128	0	0	0	0	1	0.0542128	0.0977377	0.935374	0.961689
IPI00009938IPI00641900	CEACAM1	0.0967707	-0.0289137	0.111893	0.0673418	-0.0313035	8	5	6	4	4	0.0535225	1.19314	0.262501	0.52185
IPI00032291	C5	-0.395891	0.150642	0.276393	0.314769	0.12908	201	217	149	101	124	0.0531508	0.459112	0.656745	0.827662
IPI00025755	FOLR2	NA	0.0528108	NA	NA	NA	0	7	0	0	0	0.0528108	0.0774924	0.942751	0.964249
IPI00651768IPI00154807	HAVCR2	-0.0713521	0.232458	-0.0614005	0.0931582	NA	7	6	3	3	0	0.0521346	0.637038	0.543669	0.750797
IPI00015102	ALCAM	0.206545	-0.119505	0.111508	0.00660893	0.181153	17	26	10	2	10	0.0514454	0.750841	0.471405	0.704478
IPI00465439IPI00549682	ALDOA	NA	0.0620612	-0.00913709	0.315551	NA	0	7	6	1	0	0.049654	0.421514	0.690066	0.840086
IPI00294705	PAPLN	-0.0259585	-0.0808125	-0.0869416	0.0131974	0.832268	9	2	9	6	3	0.048216	0.433349	0.675861	0.833772
IPI00006114	SERPINF1	-0.185283	0.0326453	0.0873935	0.121902	NA	7	7	3	22	0	0.0480916	0.764501	0.465856	0.704478
IPI00024825IPI00655676IPI00655976IPI00656092	PRG4	0.100355	-0.0821189	0.0184951	0.233773	-0.024286	384	426	235	284	151	0.0477192	0.976392	0.353697	0.618319
IPI00477262IPI00414021	TRIM41	NA	1.985	NA	NA	-0.344274	0	1	0	0	5	0.0439372	0.072972	0.947792	0.964249
IPI00414784IPI00478840	CD300A	0.0399494	-0.0674195	0.040026	0.126793	0.041209	12	7	7	9	15	0.0409382	1.13466	0.285048	0.545663
IPI00219825IPI00012503	PSAP	0.0383984	-0.475868	-0.0340048	0.557049	NA	30	9	6	10	0	0.0406473	0.292105	0.777412	0.901641
IPI00019568	F2	-0.0150662	-0.0741241	0.102017	0.151391	-0.00345614	5730	5972	6405	7481	5642	0.0396247	1.03301	0.327832	0.592291
IPI00003351IPI00645849IPI00006969	ECM1	-0.0598103	0.149279	0.119483	-0.0641501	0.0454394	479	391	410	307	187	0.0380551	0.977793	0.353039	0.618319
IPI00064667IPI00419630	CNDP1	NA	0.224003	NA	-0.0824134	-0.119762	0	4	0	1	4	0.0371721	0.251749	0.816299	0.921487
IPI00021817	PROC	0.197236	-0.0396466	-0.0575106	-0.00131291	-0.13066	114	54	50	30	49	0.0371271	0.702584	0.499602	0.719856
IPI00023858	FCGR3B	NA	0.0636611	-0.0653479	0.0966521	NA	0	16	9	8	0	0.0364746	0.599069	0.579563	0.780517
IPI00301579	NPC2	0.0606332	0.0614713	0.0522396	-0.44741	NA	6	6	9	1	0	0.0343351	0.42353	0.682727	0.837816
IPI00004798	CRISP3	0.179487	-0.0633492	0.0314673	0.229292	-0.11074	68	174	145	44	11	0.0330675	0.89087	0.395565	0.661194
IPI00023014	VWF	-0.246082	1.2773	NA	-0.11418	5.89392	2	1	0	45	1	0.0314479	0.0822119	0.937518	0.962662
IPI00022429	ORM1	-0.0253641	-0.0998026	0.112218	0.248724	0.00871019	996	853	788	595	1303	0.0302919	0.451642	0.661924	0.827662
IPI00032258IPI00514824IPI00640742	C4A	0.0121023	-0.0719063	0.0308927	0.0516599	0.138295	343	531	372	783	359	0.0282908	1.04388	0.323038	0.589734
IPI00465436	CAT	-0.180307	-0.118956	NA	0.180621	0.217712	1	3	0	3	1	0.0278002	0.219984	0.834174	0.928914
IPI00019530	TIE1	0.0267828	NA	NA	NA	NA	9	0	0	0	0	0.0267828	0.229354	0.832256	0.928914
IPI00185362	NCAM1	NA	NA	NA	0.0473545	0.00996271	0	0	0	2	3	0.0249194	0.134339	0.904178	0.953546
IPI00032288	MANSC1	0.243501	-0.229231	NA	0.302612	NA	2	5	0	3	0	0.0248681	0.139395	0.89732	0.948452
IPI00395646IPI00643645IPI00171438IPI00644912	TXNDC5	NA	0.0230635	NA	NA	NA	0	1	0	0	0	0.0230635	0.0621809	0.954042	0.968497
IPI00021364	PFC	0.171017	0.035612	-0.0838355	0.0444275	-0.0422452	294	626	499	738	264	0.0216328	0.662215	0.523977	0.737789
IPI00479497IPI00176221	NEGR1	0.0620541	-0.148883	-0.00106861	0.14603	0.151824	5	11	23	11	6	0.0208081	0.419843	0.685313	0.837816
IPI00021792	PLA2G1B	-0.429334	0.110526	NA	0.289555	NA	2	1	0	3	0	0.0200873	0.106325	0.919264	0.957935
IPI00306604	ITGA5	0.327164	0.179568	-0.857042	NA	-0.328107	3	4	1	0	2	0.0186507	0.0911253	0.931522	0.959776
IPI00006971	CD248	0.01803	NA	NA	NA	NA	11	0	0	0	0	0.01803	0.173305	0.872633	0.943007
IPI00219018	GAPDH	-0.227291	0.525564	0.0347248	NA	NA	6	2	26	0	0	0.0173596	0.123518	0.905049	0.953546
IPI00023751	GDF8	NA	NA	NA	0.0159903	NA	0	0	0	2	0	0.0159903	0.0407692	0.972979	0.980295
IPI00004413	TNFRSF21	-0.0621253	NA	NA	0.0780513	NA	4	0	0	5	0	0.0157506	0.118319	0.912742	0.956074
IPI00607651IPI00005300	FAM40B	-0.046773	0.221125	-0.0444908	-0.0835229	NA	10	11	9	11	0	0.0157433	0.260954	0.80138	0.918585
IPI00296713IPI00182138	GRN	0.0561005	-0.00543974	-0.0614005	NA	NA	25	23	7	0	0	0.0154108	0.205882	0.842541	0.933061
IPI00019579IPI00165972	DF	0.0211108	-0.105055	0.213748	0.0683066	-0.0518658	22	44	29	17	22	0.0153797	0.186983	0.855708	0.937107
IPI00640044IPI00218834	FCGR3A	NA	0.0570966	-0.109686	0.0943608	NA	0	18	12	7	0	0.0100548	0.156678	0.882653	0.946204
IPI00001611IPI00215977	IGF2	-0.0770068	0.0620984	-0.0289742	0.112942	-0.00750687	65	50	47	57	61	0.00970531	0.121222	0.906106	0.953546
IPI00028030IPI00643348	COMP	-0.0219392	-0.412534	0.19788	-0.212368	0.0369399	131	13	66	24	77	0.00826571	0.0872652	0.93232	0.959776
IPI00157163IPI00027972	LILRA2	-0.00903203	NA	NA	0.0627845	NA	5	0	0	1	0	0.00293739	0.0142234	0.989176	0.992881
IPI00025204	CD5L	0.176848	0.0624342	0.054743	-0.072373	-0.113493	193	845	663	953	486	-0.000301285	-0.00761485	0.994086	0.995324
IPI00220857IPI00302047IPI00396082	CAST	NA	-0.161045	0.18572	-0.229516	NA	0	12	14	3	0	-0.00072442	-0.00466963	0.99642	0.99642
IPI00104074	CD163	-0.0564081	0.111442	-0.30146	-0.072552	-0.136164	23	43	2	24	9	-0.00074301	-0.0105901	0.991775	0.994248
IPI00029260	CD14	-0.0348717	-0.0160395	-0.0415853	0.0462814	0.02385	39	67	50	54	60	-0.0021619	-0.0661593	0.948658	0.964249
IPI00019038	LYZ	0.10539	-0.0864669	-0.079762	0.155561	0.0250664	117	142	125	50	2	-0.00479288	-0.112575	0.912772	0.956074
IPI00307781	CHRDL2	-0.15387	-0.0167104	NA	0.0806409	-0.322857	3	3	0	13	2	-0.00519632	-0.0537213	0.958832	0.972132
IPI00022392IPI00646870	C1QA	NA	-0.0375347	-0.0635292	0.100416	NA	0	107	46	57	0	-0.00578508	-0.148728	0.888551	0.948098
IPI00007425	DSC1	0.0536488	-0.135634	-0.0151069	NA	NA	2	1	2	0	0	-0.0117101	-0.0897866	0.931263	0.959776
IPI00480119IPI00299435	APOF	0.326232	-0.8288	0.0491588	0.142057	0.164276	37	35	32	36	48	-0.0125798	-0.0904818	0.929832	0.959776
IPI00656117IPI00016112	PXDN	NA	0.0220949	-0.375509	0.264195	NA	0	7	3	3	0	-0.0137905	-0.0698418	0.947479	0.964249
IPI00025465	OGN	-0.0142967	NA	NA	NA	NA	2	0	0	0	0	-0.0142967	-0.0364513	0.975839	0.981945
IPI00018274	EGFR	NA	NA	NA	-0.0160709	NA	0	0	0	2	0	-0.0160709	-0.0409747	0.972843	0.980295
IPI00374068IPI00550741IPI00641092	TSRC1	-0.15187	-0.339139	0.29307	0.0509451	0.2414	63	68	78	49	11	-0.0171676	-0.15923	0.876908	0.943821
IPI00440932	ADAM9	-0.0173714	NA	NA	NA	NA	2	0	0	0	0	-0.0173714	-0.0548826	0.960712	0.972812
IPI00646394IPI00045600	DAB2IP	-0.64144	0.50113	-0.0872258	-0.140502	0.28823	5	5	11	2	5	-0.0178889	-0.0772146	0.940291	0.96305
IPI00028413	ITIH3	NA	NA	-0.0614005	NA	0.0685681	0	0	2	0	1	-0.0180777	-0.0745738	0.946649	0.964249
IPI00013299	NBL1	NA	-0.163303	0.0146436	0.082144	NA	0	17	4	23	0	-0.0188243	-0.227573	0.833529	0.928914
IPI00016334	MCAM	0.104204	-0.0622395	-0.354181	NA	NA	15	12	4	0	0	-0.0193722	-0.251346	0.808517	0.919373
IPI00014252	C17orf31	NA	-0.0227402	NA	NA	NA	0	1	0	0	0	-0.0227402	-0.0409973	0.972828	0.980295
IPI00022052	WISP2	NA	NA	0.285402	-0.126782	NA	0	0	2	6	0	-0.0237356	-0.0811099	0.940086	0.96305
IPI00218733	SOD1	0.369032	-0.631162	0.0149503	-0.396892	0.579968	1	1	6	5	3	-0.0260614	-0.0998302	0.922861	0.957935
IPI00009920	C6	-0.0284526	0.00508336	-0.0475689	-0.00724112	-0.0705294	832	1283	858	1123	926	-0.0261662	-1.09376	0.301704	0.564117
IPI00029061	SEPP1	0.0581185	-0.221544	-0.0979053	0.178454	-0.0046809	59	51	42	39	1	-0.026181	-0.365709	0.722801	0.869958
IPI00303161	ESAM	0.0139476	-0.169582	NA	0.137552	NA	3	2	0	1	0	-0.026628	-0.119694	0.910165	0.956074
IPI00552768IPI00216298	TXN	0.146531	-0.204347	NA	NA	NA	3	3	0	0	0	-0.028908	-0.158798	0.881081	0.94578
IPI00015525	MMRN2	-0.070819	NA	NA	0.222441	NA	14	0	0	2	0	-0.0341615	-0.351545	0.736718	0.876205
IPI00298547	PARK7	NA	0.019454	-0.476438	NA	NA	0	8	1	0	0	-0.0356451	-0.194178	0.854955	0.937107
IPI00003440	CCL15	NA	-0.0360132	NA	NA	NA	0	3	0	0	0	-0.0360132	-0.190246	0.857849	0.937107
IPI00025864	BCHE	0.030711	-0.122336	-0.034857	0.24025	-0.0995122	44	45	30	15	52	-0.0364001	-0.710435	0.494944	0.715711
IPI00297160	CD44	0.00579528	0.0416463	-0.103187	-0.173998	0.00145252	9	24	14	11	5	-0.0365027	-0.792885	0.447691	0.699767
IPI00015696	TREML2	0.132066	-0.169582	-0.562595	NA	0.00046659	3	1	1	0	4	-0.0371234	-0.289937	0.781235	0.902724
IPI00021885IPI00029717	FGA	-1.36694	0.22913	0.196048	0.668685	0.25314	106	129	190	61	65	-0.0378302	-0.159934	0.876369	0.943821
IPI00018305IPI00444386IPI00556155IPI00644679IPI00647687	IGFBP3	-0.127733	0.222359	-0.207362	0.0227933	-0.0953309	227	130	131	328	202	-0.0383436	-0.790468	0.449032	0.699767
IPI00026240	BST1	-0.0673155	0.0137793	-0.0896075	-0.321879	-0.0519038	14	22	13	1	3	-0.0430521	-1.10451	0.297255	0.560264
IPI00293849	PTPRM	NA	-0.0383371	-0.0458037	NA	NA	0	1	2	0	0	-0.0433148	-0.181258	0.871166	0.943007
IPI00396077IPI00643426	TOPORS	0.0164035	-0.0869116	-0.0151069	NA	NA	3	5	1	0	0	-0.0444949	-0.33683	0.747258	0.882226
IPI00022892	THY1	-0.0949152	NA	NA	NA	0.0542128	2	0	0	0	1	-0.0452059	-0.185653	0.868093	0.942987
IPI00022620	SLURP1	0.120353	-0.118956	-0.125531	0.262093	-0.123905	2	3	8	3	5	-0.0454122	-0.652399	0.531884	0.745009
IPI00000874	PRDX1	-0.0460056	NA	NA	NA	NA	1	0	0	0	0	-0.0460056	-0.102716	0.926603	0.958801
IPI00020986	LUM	-0.102393	0.0231607	0.0294328	0.00348879	-0.106254	112	70	46	35	64	-0.0463946	-1.22604	0.25046	0.508509
IPI00550145	OLFM1	-0.162819	NA	0.0588937	NA	NA	2	0	2	0	0	-0.0519628	-0.236507	0.832808	0.928914
IPI00218795	SELL	-0.0956663	-0.115545	0.0134759	0.0701377	-0.113017	157	200	177	91	53	-0.0521398	-1.37549	0.201349	0.455179
IPI00007750IPI00335314	TUBA1	0.239184	NA	0.0443941	-1.12614	NA	7	0	1	2	0	-0.0533605	-0.191714	0.856769	0.937107
IPI00003817	ARHGDIB	-0.489501	-0.0839649	0.228857	0.55259	-0.135126	2	7	5	1	12	-0.0552365	-0.347303	0.73613	0.876205
IPI00328550	THBS4	-0.22549	-0.268893	0.27123	-0.189799	0.141121	50	9	32	7	4	-0.0566595	-0.45393	0.660335	0.827662
IPI00171678	DBH	-0.0430221	-0.0945096	-0.0904829	-0.130037	-0.00317658	59	19	13	11	17	-0.0587787	-2.11865	0.0623397	0.248061
IPI00031549IPI00218928	DSC3	0.076776	-0.276497	0.100575	-0.262986	NA	3	2	4	3	0	-0.0591101	-0.533784	0.609446	0.80156
IPI00005908	ADAMTS1	-0.133377	-0.0767562	0.073249	NA	NA	5	3	3	0	0	-0.0615822	-0.595752	0.576069	0.77973
IPI00646689	TXNL5	-0.0621253	NA	NA	NA	NA	1	0	0	0	0	-0.0621253	-0.149998	0.893122	0.948452
IPI00218851IPI00289058	LYNX1	-0.128468	NA	0	NA	NA	2	0	2	0	0	-0.0642339	-0.456745	0.663285	0.828016
IPI00178352	FLNC	NA	NA	NA	-0.0655396	NA	0	0	0	1	0	-0.0655396	-0.118158	0.921974	0.957935
IPI00013303	LSAMP	-0.000554971	NA	-0.0771679	-0.0553439	-0.13327	14	0	2	12	15	-0.0657042	-1.51966	0.165922	0.410467
IPI00018934	SCN1A	NA	NA	NA	NA	-0.0660814	0	0	0	0	1	-0.0660814	-0.119135	0.921335	0.957935
IPI00290085	CDH2	NA	-0.067488	NA	NA	NA	0	5	0	0	0	-0.067488	-0.341001	0.762282	0.89378
IPI00030739	APOM	-0.330755	-0.173408	-0.00840002	0.0122884	-0.216907	30	102	116	125	4	-0.0740484	-1.89254	0.0900612	0.288483
IPI00021067	CXCL2	-0.0784271	NA	NA	NA	NA	4	0	0	0	0	-0.0784271	-0.361757	0.748649	0.882571
IPI00020091	ORM2	-0.0744099	-0.153764	-0.04898	0.00317625	-0.0912079	811	858	741	472	548	-0.0807734	-2.11485	0.0627297	0.248061
IPI00305461	ITIH2	-0.077132	0.012779	-0.082728	-0.182092	-0.0590479	14	5	9	11	27	-0.081179	-1.49148	0.169108	0.413262
IPI00385429IPI00031490	COLEC11	NA	-0.0496449	-0.0989437	-0.118436	-0.122614	0	27	19	10	4	-0.081586	-2.42084	0.0448296	0.214542
IPI00296608	C7	-0.138614	-0.0565163	-0.0314757	-0.119824	-0.0513933	756	780	634	421	232	-0.0818985	-1.75005	0.113104	0.328869
IPI00032292	TIMP1	-0.0895601	-0.0885417	-0.0951645	-0.0952059	0.0200887	53	56	37	5	13	-0.0819572	-1.58968	0.145436	0.384639
IPI00374590	CASC4	NA	NA	NA	-0.0824134	NA	0	0	0	2	0	-0.0824134	-0.210123	0.862469	0.938328
IPI00299485	C1QR1	-0.18566	-0.0411825	0.0919104	-0.043105	-0.299985	66	72	26	10	7	-0.0848617	-1.39504	0.195571	0.446701
IPI00000075	TGFB1	0.0685415	-0.404891	-0.0382537	0.414058	-0.682753	12	11	10	6	3	-0.0851844	-0.364051	0.723997	0.870095
IPI00220211IPI00031008	TNC	-0.111594	-0.11699	-0.0698014	-0.206402	0.0301559	2	9	7	2	4	-0.0857037	-1.5364	0.166822	0.411167
IPI00023845	KLK6	NA	-0.0861656	NA	NA	NA	0	2	0	0	0	-0.0861656	-0.213131	0.848961	0.937107
IPI00644668	FHL1	NA	-0.0861656	NA	NA	NA	0	1	0	0	0	-0.0861656	-0.155344	0.897726	0.948452
IPI00021727	C4BPA	-0.000900804	-0.0969861	-0.151615	-0.0706738	-0.114448	5210	5884	5162	4149	5041	-0.0875639	-3.27511	0.00925125	0.0791277
IPI00011252	C8A	-0.00244242	-0.0372523	-0.0141664	-0.200123	-0.306771	263	655	549	420	238	-0.0893568	-2.01715	0.073593	0.261809
IPI00216986IPI00480090IPI00216985	CR2	-0.162819	-0.0342097	-0.435215	-0.0656371	NA	5	12	1	2	0	-0.0895551	-1.18578	0.28653	0.546854
IPI00220562	NPTX1	NA	0.156847	-0.277608	NA	NA	0	3	4	0	0	-0.0914128	-0.431118	0.704128	0.853524
IPI00009276	PROCR	-0.253376	-0.151211	-0.0793489	0.7466	0.259358	16	3	3	2	3	-0.091645	-0.788097	0.45561	0.699767
IPI00296777IPI00384293	SPARCL1	0.00645945	1.31547	-0.232656	-0.173515	-0.142009	67	2	50	21	21	-0.0943794	-1.02847	0.329852	0.592291
IPI00022937IPI00478809	F5	-0.21463	-0.0458094	0.185258	0.0431233	-0.0957624	52	31	8	17	11	-0.0959585	-1.09466	0.30133	0.564117
IPI00029236	IGFBP5	-0.113907	-0.218046	-0.138921	0.0221363	-0.0220323	61	63	38	56	47	-0.097208	-2.50496	0.0329168	0.180035
IPI00015049	RGMA	-0.271072	-0.162258	NA	0.0473545	NA	1	2	0	2	0	-0.100176	-0.642005	0.543664	0.750797
IPI00294004	PROS1	-0.222917	-0.0844413	0.0881333	-0.18419	-0.0982883	224	220	194	164	207	-0.101056	-1.85694	0.0953687	0.295752
IPI00220301	PRDX6	-0.10181	NA	NA	NA	NA	3	0	0	0	0	-0.10181	-0.317915	0.795259	0.914379
IPI00479186IPI00220644IPI00383237	PKM2	-0.152114	0.245456	NA	NA	NA	7	1	0	0	0	-0.102418	-0.600641	0.602917	0.801232
IPI00549766	FAM40A	NA	-0.102467	NA	NA	NA	0	1	0	0	0	-0.102467	-0.184734	0.878733	0.94452
IPI00397717	SYCN	NA	NA	-0.0771679	NA	-0.180252	0	0	3	0	1	-0.102939	-0.567673	0.598871	0.79982
IPI00021842	APOE	-0.260335	-0.233344	0.303833	-0.218932	-0.409769	72	81	79	88	2	-0.104745	-0.769149	0.46098	0.703279
IPI00030075	FGL2	-0.128468	-0.0647321	-0.109229	-0.139528	-0.163379	2	7	5	6	2	-0.110006	-2.14476	0.0632495	0.248061
IPI00329555IPI00382606	F7	-0.320386	0.306372	0.139209	-0.0877538	-0.876448	13	6	9	13	3	-0.110092	-0.713237	0.493288	0.714601
IPI00220736	NEU3	-0.208307	NA	-0.0692842	NA	-0.0599712	2	0	2	0	2	-0.112521	-0.953119	0.382276	0.648418
IPI00009521	MARCO	-0.0763111	-0.108796	-0.292715	0.00364382	-0.0390772	26	15	18	12	11	-0.113061	-2.24591	0.0539156	0.238177
IPI00465248	ENO1	-0.207638	NA	0.0736025	NA	NA	4	0	2	0	0	-0.113891	-0.597439	0.604721	0.80156
IPI00654588IPI00478414	CHRDL1	-0.582163	-0.539531	NA	0.456426	NA	4	1	0	4	0	-0.115831	-0.434754	0.681014	0.83721
IPI00339223IPI00339227IPI00339228IPI00414283IPI00470919IPI00642991IPI00022418IPI00339226IPI00556632IPI00411462IPI00339319	FN1	0.0196681	0.00428082	-0.146623	-0.312736	-0.329197	1052	3417	2825	1436	869	-0.116059	-2.0381	0.0711215	0.257575
IPI00171411	GOLPH2	-0.22081	-0.0637818	0.00390298	NA	NA	11	8	6	0	0	-0.11663	-1.84039	0.113305	0.328869
IPI00337687IPI00107619IPI00031789	IL1RAP	-0.189375	0.134809	NA	-0.658914	NA	3	3	0	1	0	-0.117516	-0.75251	0.479093	0.707775
IPI00216859IPI00410217IPI00005142	FGFR1	-0.261478	-0.0472524	0.0124002	-0.193744	-0.360825	7	15	11	17	1	-0.118769	-2.17635	0.0705774	0.257575
IPI00294395	C8B	-0.350136	-0.0337656	0.00561492	-4.88e-05	-0.23203	374	413	282	208	74	-0.118796	-2.15386	0.0588376	0.248061
IPI00027410	GP5	-0.0719477	-0.266753	0.156041	-0.150966	NA	20	17	6	3	0	-0.119357	-0.721009	0.490814	0.714318
IPI00007047	S100A8	0.000907151	-0.481963	0.357552	NA	NA	3	5	3	0	0	-0.121313	-0.494469	0.637858	0.819442
IPI00022232	CLPS	-0.128468	-0.135634	-0.0931094	NA	NA	1	2	1	0	0	-0.123211	-0.71412	0.522955	0.737642
IPI00027235IPI00218460IPI00218461	ATRN	-0.149154	-0.166714	-0.131304	-0.0568249	-0.0451087	520	459	577	286	203	-0.124818	-3.21652	0.0101752	0.0843391
IPI00242956	FCGBP	-0.307938	0.253823	0.0283214	0.0302299	-0.456888	109	64	43	28	46	-0.12508	-1.31736	0.219394	0.477773
IPI00332887	PTPNS1	0.203608	0.103559	-0.328137	-0.129953	-0.346226	5	2	7	5	3	-0.125465	-1.26377	0.245399	0.504605
IPI00008911	RNF146	NA	NA	-0.125531	NA	NA	0	0	1	0	0	-0.125531	-0.226314	0.852174	0.937107
IPI00021578IPI00644977	CFHL4	NA	NA	-0.125531	NA	NA	0	0	20	0	0	-0.125531	-0.700091	0.520256	0.736419
IPI00465028IPI00451401	TPI1	-0.309553	-0.352446	0.273018	NA	0.474998	11	7	3	0	4	-0.126126	-0.579093	0.582763	0.783514
IPI00007067	C9orf19	-0.0616135	-0.279291	-0.138415	-0.225018	0.518881	7	9	23	1	2	-0.126565	-1.49487	0.172153	0.416901
IPI00016915	IGFBP7	-0.0286015	-0.0834609	-0.338059	0.0208438	-0.0494845	11	26	29	23	7	-0.126618	-1.59925	0.143295	0.380229
IPI00644346	ADAMTSL2	-0.397994	-0.0392752	0.180395	0.15118	NA	18	2	8	8	0	-0.127496	-0.985996	0.367322	0.62702
IPI00004084	CREBL1	-0.128669	0.102579	-0.01799	-0.296842	-0.12594	9	2	8	8	2	-0.128393	-1.90855	0.0877654	0.286843
IPI00413781	CXCL12	-0.128867	NA	NA	NA	NA	3	0	0	0	0	-0.128867	-0.402405	0.745127	0.881003
IPI00024989	PCMT1	NA	-0.372074	0.235216	NA	NA	0	3	2	0	0	-0.129158	-0.568395	0.606624	0.80156
IPI00020665IPI00395783	LTBP4	NA	0.00795658	NA	-0.161138	NA	0	2	0	9	0	-0.130393	-0.986865	0.417452	0.678044
IPI00032179IPI00165421	SERPINC1	-0.107748	-0.19837	-0.140612	-0.0596342	-0.13564	548	853	863	830	1097	-0.130732	-6.18408	0.000143883	0.00398903
IPI00299116IPI00604773	PODXL	NA	-0.175556	-0.149157	-0.0533285	NA	0	30	16	21	0	-0.130942	-2.45261	0.0664583	0.251173
IPI00011692	IVL	NA	-0.131356	NA	NA	NA	0	4	0	0	0	-0.131356	-0.47363	0.704901	0.853524
IPI00007778	CTBS	NA	NA	NA	-0.134252	NA	0	0	0	1	0	-0.134252	-0.242037	0.842238	0.933061
IPI00008580	SLPI	-0.0460473	-0.255514	-0.211287	-0.0276047	NA	25	38	10	29	0	-0.13504	-2.52179	0.0385674	0.197505
IPI00012011	CFL1	NA	-0.222568	0.437405	-0.380664	0.355777	0	11	3	23	9	-0.14542	-1.13809	0.28703	0.546854
IPI00513960IPI00412982	NOTCH1	0.107404	-0.112665	-0.20984	-0.125545	-0.378133	12	24	23	58	16	-0.147166	-2.64855	0.0259344	0.150371
IPI00292532	CAMP	-0.37303	0.159472	-1.07033	0.222441	NA	9	15	4	3	0	-0.147715	-0.730867	0.491316	0.714318
IPI00642217IPI00473001	HLA-A	NA	-0.204347	-0.0931094	NA	NA	0	3	3	0	0	-0.148728	-0.81392	0.47098	0.704478
IPI00009028	CLEC3B	-0.0998279	-0.283585	-0.0792353	-0.0809204	-0.20629	269	313	309	226	185	-0.150961	-3.23332	0.00990089	0.08292
IPI00299059	CHL1	-0.253991	-0.00063318	-0.140366	-0.350407	0.107632	42	19	17	4	8	-0.151183	-2.07312	0.0671669	0.251173
IPI00218407	ALDOB	NA	-0.0227402	-0.281182	NA	NA	0	2	2	0	0	-0.151961	-0.370659	0.725363	0.870436
IPI00472035	HLA-C	-0.162819	-0.239971	-0.0931094	NA	NA	2	2	3	0	0	-0.154987	-1.15203	0.326816	0.591803
IPI00219025	GLRX	-0.429334	-0.222049	0.584963	NA	NA	2	3	1	0	0	-0.156642	-0.798202	0.459284	0.702962
IPI00220249IPI00302679IPI00410152	LTBP1	-0.303306	-0.33161	-0.0233087	0.0207293	-0.0638395	61	40	27	48	33	-0.160321	-2.70618	0.0235692	0.144654
IPI00642414IPI00008274	CAP1	-0.162819	NA	NA	NA	NA	1	0	0	0	0	-0.162819	-0.293539	0.810165	0.919373
IPI00328113	FBN1	-0.117445	-0.251647	-0.0872169	-0.199465	-0.366257	46	29	68	90	8	-0.163954	-2.37116	0.0410977	0.205233
IPI00301143IPI00446210	PI16	-0.0285972	-0.167776	-0.173544	-0.1404	-0.421583	17	236	192	237	20	-0.163972	-4.44489	0.00150465	0.0211874
IPI00003375IPI00215742	CCL14	-0.365433	-0.0861656	-0.170597	0.249663	-0.0908772	20	18	6	4	13	-0.165016	-1.85017	0.0964099	0.296987
IPI00419966IPI00440825IPI00440822	ABI3BP	-0.169677	-0.180295	-0.165773	-0.189217	-0.115216	46	66	27	40	43	-0.165331	-4.06439	0.00266338	0.0319605
IPI00029193	HGFAC	-0.251861	-0.350868	0.0056556	-0.0997814	0.221981	201	383	305	288	44	-0.165644	-2.12486	0.0617075	0.248061
IPI00299738	PCOLCE	-0.120397	-0.203922	-0.270311	0.456929	-0.271105	40	24	22	2	2	-0.169835	-2.67145	0.0249671	0.146522
IPI00299186	SLC19A1	NA	NA	NA	-0.169876	NA	0	0	0	1	0	-0.169876	-0.306262	0.802362	0.918585
IPI00166729	AZGP1	-0.176909	-0.448392	-0.157605	0.0937313	0.210583	72	54	46	18	26	-0.171473	-1.31965	0.218659	0.477723
IPI00019954	CST6	-0.0587597	-0.206515	-0.42431	0.014782	0.0968571	22	26	13	6	2	-0.172402	-2.9567	0.0155741	0.116583
IPI00472305IPI00479514IPI00470535	CACNA2D1	-0.193933	-0.236358	-0.144462	0.052208	-0.319649	33	10	5	21	24	-0.172698	-2.77872	0.020899	0.136608
IPI00216780	CILP2	-0.172836	NA	NA	NA	NA	4	0	0	0	0	-0.172836	-0.623196	0.62707	0.812276
IPI00008433	RPS5	-0.103833	-0.276497	NA	NA	NA	3	2	0	0	0	-0.172899	-1.06955	0.33146	0.593528
IPI00022331	LCAT	-0.372737	-0.0236768	-0.323415	-0.117241	-0.129633	19	20	6	14	20	-0.173798	-2.24402	0.0507173	0.230188
IPI00005774	LRP8	NA	NA	-0.175572	NA	NA	0	0	1	0	0	-0.175572	-0.31653	0.796101	0.914379
IPI00465016IPI00003590	QSCN6	-0.0270001	-0.192009	NA	NA	-0.37101	5	2	0	0	4	-0.182096	-1.35205	0.262612	0.52185
IPI00012887	CTSL	0.0319969	-1.5175	0.0443941	NA	NA	2	1	4	0	0	-0.182276	-0.69333	0.517544	0.735169
IPI00293276	MIF	-0.228437	-0.152508	NA	NA	NA	3	4	0	0	0	-0.185049	-1.25751	0.261548	0.52185
IPI00473011	HBD	-0.408576	-0.169684	0.786105	-0.825255	NA	5	5	5	6	0	-0.1863	-0.454551	0.661145	0.827662
IPI00480183IPI00107831	PTPRF	-0.493465	NA	-0.245112	NA	0.0250664	1	0	2	0	2	-0.186711	-1.24636	0.265298	0.52185
IPI00642650IPI00008780	STC2	-0.190027	NA	NA	NA	NA	4	0	0	0	0	-0.190027	-0.561199	0.610986	0.80156
IPI00144243	HIVEP2	NA	NA	-0.192645	NA	NA	0	0	1	0	0	-0.192645	-0.347311	0.777538	0.901641
IPI00410333	TREML1	0.00867422	-0.513029	-0.379812	0.148373	-0.15604	34	23	24	13	15	-0.192954	-1.20578	0.257818	0.518214
IPI00025862IPI00555752	C4BPB	-0.011479	-0.399101	-0.375099	-0.14193	-0.0444975	600	558	402	370	334	-0.19777	-3.04215	0.0135322	0.104614
IPI00299181	OR2F1	-0.198009	NA	NA	NA	NA	1	0	0	0	0	-0.198009	-0.356981	0.771772	0.900587
IPI00021923	FAM3C	-0.198009	NA	NA	NA	NA	1	0	0	0	0	-0.198009	-0.356981	0.771772	0.900587
IPI00000877	HYOU1	-0.252456	-0.0196609	-0.1424	NA	-0.917218	1	3	4	0	1	-0.199807	-1.55366	0.162708	0.407529
IPI00451624IPI00514479IPI00451625	CRTAC1	-0.463823	-0.123388	0.0605251	-0.092445	0.279614	18	16	5	7	2	-0.210589	-2.39527	0.0394877	0.20032
IPI00008494	ICAM1	-0.251264	-0.132904	-0.302356	-0.21573	-0.0110298	50	19	25	24	14	-0.211964	-4.90541	0.000775069	0.013517
IPI00024284IPI00514485	HSPG2	0.273427	-0.713294	-0.00245219	-0.10486	1.19826	16	29	9	26	1	-0.220504	-1.53585	0.15802	0.400782
IPI00329104	LILRA3	-0.305425	-0.286924	-0.0952621	-0.0886746	-0.0849915	29	28	22	9	2	-0.221722	-3.67757	0.00485686	0.0488115
IPI00164755	COL1A2	NA	-0.222049	NA	NA	NA	0	2	0	0	0	-0.222049	-0.56614	0.655669	0.827662
IPI00022296	KIT	NA	NA	NA	-0.225018	NA	0	0	0	2	0	-0.225018	-0.57371	0.651797	0.827662
IPI00029723	FSTL1	-0.393714	-0.141991	-0.161684	0.0765485	NA	13	9	7	3	0	-0.228073	-3.1469	0.0131298	0.103494
IPI00646445IPI00023505	FCGR2A	-0.234078	NA	-0.229202	NA	NA	2	0	5	0	0	-0.230595	-1.45344	0.194352	0.445183
IPI00291646	MTHFD1L	NA	NA	NA	NA	-0.232091	0	0	0	0	1	-0.232091	-0.418427	0.735909	0.876205
IPI00059301	C6orf25	NA	-0.703918	0	NA	NA	0	1	2	0	0	-0.234639	-0.683735	0.539648	0.750797
IPI00011651	PTPRG	-0.111594	-0.326061	-0.192645	NA	NA	1	2	1	0	0	-0.23909	-1.44325	0.218296	0.477723
IPI00239077	HINT1	NA	-0.204347	-0.356144	NA	NA	0	3	1	0	0	-0.242296	-1.14551	0.358921	0.620978
IPI00301346	POLR3B	NA	-0.24336	NA	NA	NA	0	2	0	0	0	-0.24336	-0.620476	0.628403	0.812276
IPI00010471IPI00646259	LCP1	NA	NA	NA	NA	-0.249793	0	0	0	0	1	-0.249793	-0.45931	0.674957	0.833772
IPI00163207IPI00394992	PGLYRP2	-0.390278	-0.21869	-0.217023	-0.119473	-0.230111	370	336	244	212	201	-0.251223	-4.73684	0.000984573	0.0158319
IPI00011140	NOV	-0.48332	0.0525103	NA	-0.188024	-0.523554	7	9	0	12	7	-0.252337	-1.98952	0.0855072	0.282913
IPI00604575IPI00003366	NTRK2	-0.218576	-0.539531	-0.25116	-0.262986	-0.341716	11	1	7	1	2	-0.256745	-3.74116	0.00538291	0.0527788
IPI00020513	ZYX	NA	-0.258118	NA	NA	NA	0	1	0	0	0	-0.258118	-0.465349	0.709476	0.857772
IPI00021834IPI00218184	TFPI	-0.378932	-0.222894	-0.209398	-0.405517	-0.197479	16	34	43	19	6	-0.267247	-3.14029	0.0115225	0.0935765
IPI00022432	TTR	-0.276078	NA	NA	NA	NA	3	0	0	0	0	-0.276078	-0.862089	0.521913	0.737465
IPI00169325	WDR36	NA	NA	NA	-0.282351	NA	0	0	0	1	0	-0.282351	-0.509037	0.685645	0.837816
IPI00607600IPI00020012	APLP1	NA	NA	NA	-0.282351	NA	0	0	0	1	0	-0.282351	-0.573566	0.618304	0.807008
IPI00010277	TNFRSF12A	-0.450396	-0.204347	NA	NA	NA	1	2	0	0	0	-0.286363	-1.14033	0.360685	0.621095
IPI00004372	MEP1A	-0.145541	NA	-0.607683	NA	-0.197326	1	0	1	0	2	-0.286969	-1.42879	0.241552	0.49923
IPI00297655	NOTCH2	-0.44963	-0.780539	-0.114922	-0.227039	-0.125068	28	4	12	52	7	-0.289052	-2.82167	0.0194644	0.133755
IPI00002745	CTSZ	-0.289931	NA	NA	NA	NA	1	0	0	0	0	-0.289931	-0.522703	0.678349	0.835211
IPI00477432IPI00550533	MLLT11	NA	-0.549894	-0.752331	0.000147779	NA	0	22	10	35	0	-0.292773	-1.79719	0.14239	0.380229
IPI00029039	REG3A	-0.0300641	-0.432616	NA	NA	NA	2	4	0	0	0	-0.298432	-1.41453	0.279444	0.538784
IPI00656089	MIER1	NA	NA	-0.29956	NA	NA	0	0	1	0	0	-0.29956	-0.540063	0.669192	0.831577
IPI00004373	MBL2	-0.156964	-0.247107	-0.412668	-0.249267	-0.631544	24	30	25	2	7	-0.300186	-4.76687	0.000943197	0.0157985
IPI00019502	MYH9	NA	NA	NA	NA	-0.304241	0	0	0	0	1	-0.304241	-0.548502	0.664785	0.828016
IPI00009477	ICAM2	-0.612172	-0.0487275	-0.0536021	-0.433895	NA	5	6	3	6	0	-0.30587	-2.52246	0.0506878	0.230188
IPI00024770	LECT2	-0.347516	NA	-0.210028	NA	NA	5	0	2	0	0	-0.308234	-2.53068	0.0609306	0.248061
IPI00012283	SEMA3B	NA	-0.313972	NA	NA	NA	0	2	0	0	0	-0.313972	-0.800508	0.54682	0.752813
IPI00030111	GDF11	NA	-0.313972	NA	NA	NA	0	1	0	0	0	-0.313972	-0.566044	0.655718	0.827662
IPI00328748	ARMET	-0.0784271	-0.49581	NA	NA	NA	3	4	0	0	0	-0.316932	-1.46382	0.212926	0.475535
IPI00339309	MCF2	NA	NA	NA	-0.321879	NA	0	0	0	1	0	-0.321879	-0.580301	0.648444	0.825495
IPI00013260	LSP1	-0.328405	NA	NA	NA	NA	1	0	0	0	0	-0.328405	-0.592066	0.642505	0.82257
IPI00098412	NOTCH4	NA	NA	NA	-0.329433	NA	0	0	0	7	0	-0.329433	-1.93683	0.177719	0.423314
IPI00025155	FSTL3	-0.0532554	-0.000161628	-0.395138	-0.567478	NA	3	5	2	12	0	-0.352754	-2.9543	0.0204211	0.134579
IPI00010414	PDLIM1	-0.24938	-1.42208	-0.127179	0.151402	0.253114	13	9	9	7	4	-0.359833	-1.45556	0.178577	0.423529
IPI00216691	PFN1	NA	-0.7169	NA	0.352321	NA	0	4	0	2	0	-0.360493	-0.959518	0.428524	0.687691
IPI00297284IPI00556442	IGFBP2	-0.44907	-1.31563	-0.541693	-0.0174483	0.0655398	135	82	97	193	97	-0.361027	-2.15824	0.0584161	0.248061
IPI00009309	CCL5	-0.30904	-0.0230739	-1.41504	NA	0.926056	3	5	3	0	1	-0.363462	-1.17793	0.276009	0.53344
IPI00217957	AHCTF1	-0.367934	NA	NA	NA	NA	1	0	0	0	0	-0.367934	-0.66333	0.607768	0.80156
IPI00412212	SIRPB1	NA	NA	-0.375509	NA	NA	0	0	1	0	0	-0.375509	-0.676988	0.601353	0.800477
IPI00395488	SLITL2	-0.30779	-0.53199	0.144881	-0.503372	-0.651385	13	8	3	7	2	-0.383301	-2.87612	0.0199706	0.133803
IPI00302592IPI00644576IPI00333541	FLNA	NA	-1.36574	-0.188608	0.166407	NA	0	2	4	2	0	-0.394137	-1.24395	0.266118	0.52185
IPI00006662	APOD	-0.43972	-0.525369	-0.517835	-0.0525518	-0.313437	411	636	489	438	114	-0.395991	-4.52717	0.00133348	0.019493
IPI00413778	FKBP1A	NA	-0.412152	-0.777608	4.88e-05	NA	0	2	2	2	0	-0.39657	-1.33279	0.229085	0.488274
IPI00001610	IGF1	-0.178234	-0.749006	-0.467799	-0.343944	-0.394329	35	25	14	15	10	-0.410252	-3.85732	0.0036648	0.0392866
IPI00009027	REG1A	NA	-0.412152	NA	NA	NA	0	3	0	0	0	-0.412152	-0.99065	0.415943	0.678044
IPI00024292	LRP2	NA	-0.412152	NA	NA	NA	0	2	0	0	0	-0.412152	-1.05083	0.454315	0.699767
IPI00217405	UBR1	-0.832821	-0.666704	-0.78501	-0.159921	-0.204742	14	22	7	34	22	-0.421856	-3.64569	0.00510772	0.0506988
IPI00301631	TOR3A	-0.439865	NA	NA	NA	NA	2	0	0	0	0	-0.439865	-1.12149	0.432113	0.689353
IPI00301288	SVEP1	NA	NA	NA	-0.44741	NA	0	0	0	1	0	-0.44741	-0.806615	0.544283	0.750797
IPI00102923	C19orf27	NA	-0.476937	NA	NA	NA	0	2	0	0	0	-0.476937	-1.21601	0.404778	0.668258
IPI00297646	COL1A1	-0.439962	-0.58682	-0.493372	-0.368365	-0.861723	18	20	15	10	1	-0.493776	-5.79838	0.000233521	0.00527817
IPI00015556	DLC1	NA	NA	-0.4975	NA	NA	0	0	1	0	0	-0.4975	-0.896919	0.508471	0.725744
IPI00002435	TNFRSF7	-0.499451	NA	NA	NA	NA	4	0	0	0	0	-0.499451	-1.80087	0.282018	0.542446
IPI00398012	KIAA1109	NA	NA	NA	NA	-0.523554	0	0	0	0	1	-0.523554	-0.943891	0.491055	0.714318
IPI00414888IPI00219131	ICOSLG	0.00130011	NA	NA	NA	-1.06608	2	0	0	0	2	-0.532391	-1.2948	0.312012	0.577216
IPI00152542	DMXL2	NA	NA	NA	-0.537608	NA	0	0	0	1	0	-0.537608	-0.969228	0.481993	0.70845
IPI00427822	ADAMTS13	NA	NA	NA	-0.537608	NA	0	0	0	1	0	-0.537608	-0.969228	0.481993	0.70845
IPI00550792	BIN2	NA	-0.539531	NA	NA	NA	0	2	0	0	0	-0.539531	-1.3756	0.364107	0.622855
IPI00472188IPI00328215	OIT3	-0.762485	-0.102467	NA	-0.321879	NA	6	2	0	2	0	-0.542361	-2.87172	0.0580027	0.248061
IPI00644531IPI00647915IPI00550363	TAGLN2	-0.655216	-0.584619	NA	-0.0488608	NA	4	1	0	1	0	-0.54239	-3.4282	0.0172516	0.124958
IPI00152540	CD109	NA	NA	NA	-0.561067	NA	0	0	0	1	0	-0.561067	-1.01152	0.467366	0.704478
IPI00216220	PSMD9	NA	-0.561899	NA	NA	NA	0	1	0	0	0	-0.561899	-1.01302	0.466858	0.704478
IPI00374316	C6orf115	NA	-0.904324	-0.0614005	NA	NA	0	3	2	0	0	-0.567155	-2.17227	0.0914555	0.291647
IPI00029819	NOTCH3	-1.04976	-0.376186	-0.395753	-0.36216	-1.16596	19	11	10	31	9	-0.622021	-2.83409	0.0213257	0.137167
IPI00410484	MAMDC2	NA	NA	-0.630766	NA	NA	0	0	1	0	0	-0.630766	-1.13718	0.427394	0.687691
IPI00011218	CSF1R	NA	-0.655008	NA	NA	NA	0	1	0	0	0	-0.655008	-1.18088	0.414634	0.678044
IPI00297859	MLL2	NA	NA	NA	-0.658914	NA	0	0	0	1	0	-0.658914	-1.18793	0.41263	0.678044
IPI00012555	FCN1	NA	NA	NA	-0.658914	NA	0	0	0	1	0	-0.658914	-1.18793	0.41263	0.678044
IPI00031392	CARD14	NA	-0.679256	NA	NA	NA	0	1	0	0	0	-0.679256	-1.2246	0.40242	0.667104
IPI00027780	MMP2	-0.837419	-0.603314	NA	NA	NA	2	4	0	0	0	-0.681349	-3.68309	0.0301913	0.169123
IPI00175140	ZNF630	NA	-0.703918	NA	NA	NA	0	1	0	0	0	-0.703918	-1.26906	0.390534	0.654144
IPI00020539	PGPEP1	NA	NA	NA	-0.710445	NA	0	0	0	1	0	-0.710445	-1.28083	0.387476	0.650377
IPI00032214	BRD1	NA	NA	NA	-0.710445	NA	0	0	0	1	0	-0.710445	-1.28083	0.387476	0.650377
IPI00171516	PLVAP	NA	-0.729009	NA	NA	NA	0	1	0	0	0	-0.729009	-1.3143	0.378971	0.645535
IPI00028076	VEGFC	-1.56076	NA	NA	0.0375298	-0.707	3	0	0	3	1	-0.753813	-1.93448	0.120882	0.339541
IPI00013895	S100A11	-0.756499	NA	NA	NA	NA	2	0	0	0	0	-0.756499	-1.80176	0.162103	0.407283
IPI00644602IPI00074876	PHF20	NA	-1.66576	0.344999	0.595659	NA	0	4	2	1	0	-0.768196	-1.04328	0.342408	0.605047
IPI00031758	CPT1B	NA	NA	NA	NA	-0.782288	0	0	0	0	1	-0.782288	-1.41035	0.356072	0.618319
IPI00289346	ANGPTL6	-0.782971	NA	NA	NA	NA	1	0	0	0	0	-0.782971	-1.41158	0.355792	0.618319
IPI00412272	SH3BGRL2	NA	-0.807012	NA	NA	NA	0	1	0	0	0	-0.807012	-1.45492	0.346159	0.608997
IPI00217331IPI00020396	PCSK6	NA	NA	NA	-0.819379	NA	0	0	0	1	0	-0.819379	-1.47722	0.341359	0.604521
IPI00306844	CRHBP	NA	-0.833979	NA	NA	NA	0	1	0	0	0	-0.833979	-1.50354	0.335825	0.597352
IPI00000854	LHB	-0.894003	NA	NA	NA	NA	2	0	0	0	0	-0.894003	-2.27937	0.220465	0.477773
IPI00026183	CCL18	-0.970004	NA	NA	NA	NA	3	0	0	0	0	-0.970004	-1.94225	0.140122	0.378047
IPI00465032	PCCA	NA	NA	NA	NA	-0.974934	0	0	0	0	1	-0.974934	-1.75766	0.288946	0.547908
IPI00296965	ADAMTS6	NA	NA	NA	-1.03237	NA	0	0	0	1	0	-1.03237	-1.86122	0.272783	0.529753
IPI00026646	FCGRT	NA	NA	NA	NA	-1.06608	0	0	0	0	1	-1.06608	-1.92199	0.263971	0.52185
IPI00018381	TLL1	NA	NA	-1.4975	-0.362521	-1.58964	0	0	1	1	1	-1.14989	-3.12735	0.0466958	0.220844
IPI00217345	B3GNT1	NA	-1.16958	NA	NA	NA	0	1	0	0	0	-1.16958	-2.10858	0.23964	0.499147
IPI00335168	MYL6	-1.18031	NA	NA	NA	NA	1	0	0	0	0	-1.18031	-2.12792	0.237332	0.498211
IPI00099650	JAG1	-1.18074	NA	NA	NA	NA	6	0	0	0	0	-1.18074	-4.70892	0.0332967	0.180354
IPI00168262	GLT25D1	NA	NA	-1.19265	NA	NA	0	0	1	0	0	-1.19265	-2.15016	0.234722	0.495318
IPI00293748	MINPP1	NA	NA	NA	NA	-1.19733	0	0	0	0	1	-1.19733	-2.1586	0.233744	0.494553
IPI00008453	CORO1C	NA	-1.25133	NA	NA	NA	0	3	0	0	0	-1.25133	-3.90745	0.119048	0.336606
IPI00289965	KCNC3	NA	NA	NA	NA	-1.25255	0	0	0	0	2	-1.25255	-3.19352	0.150905	0.39138
IPI00010779	TPM4	-2.63097	-1.438	-0.0303736	NA	NA	1	6	2	0	0	-1.25774	-3.31482	0.0268983	0.154473
IPI00171950	RHOBTB2	NA	NA	NA	-1.28235	NA	0	0	0	1	0	-1.28235	-2.31189	0.217103	0.477723
IPI00013418	BIRC2	NA	-1.39197	NA	NA	NA	0	1	0	0	0	-1.39197	-0.827523	0.486282	0.71215
IPI00011229	CTSD	-1.43802	NA	NA	NA	NA	4	0	0	0	0	-1.43802	-5.18509	0.0846724	0.282476
IPI00180384	DNAH7	NA	NA	NA	-1.44741	NA	0	0	0	1	0	-1.44741	-2.60947	0.189969	0.438894
IPI00098591	KCNH1	NA	NA	NA	-1.4918	NA	0	0	0	1	0	-1.4918	-2.6895	0.183641	0.428209
IPI00073196	LTBP3	NA	NA	NA	-1.53761	NA	0	0	0	1	0	-1.53761	-2.77208	0.17748	0.423314
IPI00646322	TROVE2	NA	NA	-1.63077	NA	NA	0	0	2	0	0	-1.63077	-4.15783	0.110545	0.325561
IPI00640458	ANK3	NA	NA	NA	-1.63382	NA	0	0	0	1	0	-1.63382	-2.94554	0.165633	0.410467
IPI00442073	CSRP1	-0.923149	-2.39197	NA	NA	NA	1	1	0	0	0	-1.65756	-2.90886	0.0873904	0.286783
IPI00151141	WNK4	NA	NA	NA	NA	-1.68275	0	0	0	0	1	-1.68275	-3.03376	0.16012	0.404831
IPI00399252	PHF17	NA	NA	NA	-1.73692	NA	0	0	0	1	0	-1.73692	-3.13141	0.154376	0.395282
IPI00375653	C8orf52	NA	NA	NA	NA	-1.78229	0	0	0	0	1	-1.78229	-3.2132	0.149834	0.389858
IPI00011732	GFRA2	NA	-3.39197	NA	-0.282351	NA	0	1	0	1	0	-1.83716	-1.70789	0.215403	0.477723
IPI00168877	HELB	-3.9529	NA	-1.41504	-1.53388	NA	1	0	1	5	0	-1.86248	-3.23157	0.0215677	0.137622
IPI00009809	PEX5L	-1.894	NA	NA	NA	NA	1	0	0	0	0	-1.894	-3.41461	0.139583	0.377862
IPI00641935	KIAA1539	NA	NA	-2	NA	NA	0	0	1	0	0	-2	-3.60571	0.130934	0.355646
IPI00032358	POM121	-2.0143	NA	NA	NA	NA	1	0	0	0	0	-2.0143	-3.63148	0.129839	0.355071
IPI00293487	REC8L1	NA	-2.03834	NA	NA	NA	0	1	0	0	0	-2.03834	-2.13783	0.114978	0.33015
IPI00171491	KCNH5	NA	NA	-2.10786	NA	NA	0	0	3	0	0	-2.10786	-6.58209	0.0632169	0.248061
IPI00220486	TADA3L	NA	NA	NA	NA	-2.13021	0	0	0	0	1	-2.13021	-3.84046	0.12152	0.339541
IPI00515007	NOTCH2NL	NA	-2.31397	NA	NA	NA	0	1	0	0	0	-2.31397	-4.17175	0.110104	0.325454
IPI00647604	FBXO31	NA	NA	-2.41504	NA	NA	0	0	1	0	0	-2.41504	-4.35396	0.1046	0.312635
IPI00375498IPI00179357	TTN	NA	-3.5619	NA	-1.28235	NA	0	1	0	1	0	-2.42212	-2.97819	0.0835786	0.281094
IPI00019245	ADPN	-3.85276	NA	1.65344	NA	NA	3	0	1	0	0	-2.47621	-1.5469	0.24802	0.506112
IPI00168047	FAM73A	NA	NA	NA	NA	-2.50218	0	0	0	0	1	-2.50218	-4.51106	0.100232	0.300696
IPI00307298	LRP5	NA	-2.65501	NA	NA	NA	0	1	0	0	0	-2.65501	-4.78659	0.0933046	0.293244
IPI00217537	ASXL1	-3.21593	NA	NA	-2.09949	NA	1	0	0	1	0	-2.65771	-5.61839	0.0229024	0.142741
IPI00329784	RYR3	NA	NA	NA	NA	-2.68275	0	0	0	0	1	-2.68275	-4.83661	0.0921373	0.291647
IPI00218097	SPAG9	NA	NA	NA	-2.68445	NA	0	0	0	1	0	-2.68445	-4.83967	0.0920667	0.291647
IPI00146329	C9orf90	NA	NA	NA	-2.69932	NA	0	0	0	2	0	-2.69932	-6.88224	0.0598359	0.248061
IPI00166776	CREG2	-3.43313	-1.04107	-4.20752	-1.36252	-2.86783	2	2	2	1	5	-2.75543	-5.1464	0.00118981	0.0180492
IPI00015983	EDG3	NA	-4.36574	-2.4975	-2.45793	-3.08403	0	3	1	7	2	-2.99756	-8.27374	0.000330037	0.00647194
IPI00043808	C6orf148	NA	NA	-4.26303	-2.92238	-2.68275	0	0	1	6	1	-3.06001	-10.8038	0.00116456	0.0180059
IPI00219299	TLN2	NA	NA	-3.12553	NA	NA	0	0	1	0	0	-3.12553	-5.63487	0.0765001	0.265528
IPI00555726	IMPA2	NA	NA	-3.12553	NA	NA	0	0	1	0	0	-3.12553	-5.63487	0.0765001	0.265528
IPI00328342	SLC4A7	NA	NA	NA	NA	-3.13021	0	0	0	0	1	-3.13021	-5.64331	0.0763602	0.265528
IPI00398940	IQSEC3	NA	-3.23997	NA	NA	NA	0	1	0	0	0	-3.23997	-5.84119	0.0732058	0.261589
IPI00009883	CYP39A1	NA	NA	NA	-3.32188	NA	0	0	0	1	0	-3.32188	-5.98886	0.0709992	0.257575
IPI00329470	KIAA1958	NA	NA	-3.58496	NA	NA	0	0	1	0	0	-3.58496	-6.46316	0.0646521	0.251112
IPI00413275	C8orf45	NA	NA	NA	-3.68445	NA	0	0	0	1	0	-3.68445	-6.64252	0.0625092	0.248061
IPI00394892	SYNE1	NA	NA	-3.77761	NA	NA	0	0	1	0	0	-3.77761	-6.81047	0.0606146	0.248061
IPI00478376IPI00478901	INPP5B	NA	NA	-3.77761	NA	NA	0	0	1	0	0	-3.77761	-6.81047	0.0606146	0.248061
IPI00009146	TRAFD1	NA	NA	-4.58496	-3.50316	NA	0	0	1	2	0	-3.86376	-9.30644	0.00761522	0.0687936
IPI00166612	CMYA5	-4.9529	NA	NA	-3.32188	NA	1	0	0	1	0	-4.13739	-6.70804	0.015623	0.116583
IPI00164719	KIAA1432	NA	-3.93794	NA	NA	-4.29716	0	2	0	0	3	-4.15347	-18.9605	0.0015548	0.0211874
IPI00065182	MYADML	NA	NA	-4.26303	NA	NA	0	0	1	0	0	-4.26303	-7.68562	0.0522037	0.231888
IPI00464978	IRS2	NA	NA	NA	NA	-4.26772	0	0	0	0	1	-4.26772	-7.69406	0.0521328	0.231888
IPI00008200	YEATS2	NA	NA	-4.58496	NA	NA	0	0	1	0	0	-4.58496	-8.26601	0.0477001	0.223072
IPI00164336	FBXL3	NA	NA	NA	-4.90684	NA	0	0	0	1	0	-4.90684	-8.84631	0.0438468	0.212367
IPI00299608	PSMD1	NA	NA	NA	NA	-5.00468	0	0	0	0	1	-5.00468	-9.0227	0.0427842	0.209494
IPI00152089	CXorf38	NA	NA	NA	NA	-5.11292	0	0	0	0	4	-5.11292	-18.4357	0.0175249	0.125804
IPI00455198IPI00302557	FAM59B	-4.9529	NA	-5.58496	NA	NA	1	0	1	0	0	-5.26893	-14.618	0.00278577	0.0325627
IPI00016961	AGPAT3	NA	NA	NA	-5.4918	NA	0	0	0	1	0	-5.4918	-9.90091	0.0381152	0.19644
IPI00552619	SAMD10	-5.53786	NA	NA	NA	NA	1	0	0	0	0	-5.53786	-9.98394	0.0377209	0.195662
IPI00217912	C9orf138	-5.53786	NA	NA	NA	NA	1	0	0	0	0	-5.53786	-9.98394	0.0377209	0.195662
IPI00023456	CHRM3	NA	-5.5619	NA	NA	NA	0	1	0	0	0	-5.5619	-4.45604	0.00591744	0.0566383
IPI00017925	C15orf20	NA	NA	NA	NA	-5.58964	0	0	0	0	1	-5.58964	-10.0773	0.0372861	0.195662
* International Protein Identification (IPI) collapsed by unique gene name.
