# Supplementary material for: Application of serum proteomics to the Women's Health Initiative conjugated equine estrogens trial reveals a multitude of effects relevant to clinical findings
Source: Genome Med. 2009 Apr 29;1(4):47. doi: 10.1186/gm47 (PMC2684668; doi:10.1186/gm47)
Supplement: Additional data file 2 — Weighted gene-level proteins quantified in two or more IPAS experiments with significant ratio 1 year ET/baseline (P < 0.05). [file gm47-S2.xls]

## Sheet: Sheet1
Additional File 2: List of weighted gene-level proteins quantitated in >= 2 IPAS experiments with significant ratio 1 year ET/baseline (p<0.05)
IPI*	gene	ratio Exp 1	ratio Exp 2	ratio Exp 3	ratio Exp 4	ratio Exp 5	n Events Exp 1	n Events Exp 2	nEvents Exp 3	n Events Exp 4	n Events Exp 5	logFCE	tE	P.ValueE	adj.P.ValE
IPI00018909	TFF3	NA	1.89343	1.65344	2.48548	NA	0	6	3	2	0	1.93562	6.92646	0.000191544	0.00476561
IPI00647950	DLG2	NA	1.239	2.26053	NA	NA	0	1	1	0	0	1.74976	3.90015	0.0491353	0.227039
IPI00023019	SHBG	1.54133	1.10863	1.62234	1.03852	1.24825	142	100	91	27	63	1.38072	13.3791	2.3e-07	5.64e-05
IPI00031086	IGFBP1	1.54932	NA	1.22551	1.28669	0.459619	11	0	7	6	2	1.31771	7.95253	3.82e-05	0.00139426
IPI00032220	AGT	1.19545	1.10401	1.15246	1.03597	1.14387	30	15	2	6	34	1.14754	31.2885	7.16e-10	5.76e-07
IPI00017601	CP	1.07307	0.522588	0.777214	0.753581	0.71933	2175	1810	1372	1264	1113	0.788632	10.7888	1.51e-06	0.000146664
IPI00305380	IGFBP4	1.19012	0.631853	0.547888	0.744207	0.798944	49	73	40	74	34	0.772563	8.78904	8.61e-06	0.000461524
IPI00005439IPI00550349	FETUB	0.843602	0.656242	0.778587	0.807054	0.681735	303	264	202	130	285	0.747758	13.0779	2.81e-07	5.64e-05
IPI00027843IPI00216065	PROZ	0.0309549	0.277204	1.33506	2.01227	-0.525002	17	5	15	5	3	0.676101	2.48523	0.0340129	0.182309
IPI00299150	CTSS	0.838363	0.865194	0.0154868	0.22501	NA	15	7	3	11	0	0.587594	2.33751	0.0466462	0.220844
IPI00156171IPI00303210	ENPP2	0.467992	0.657616	NA	1.22244	0.509266	6	7	0	1	7	0.580884	4.44084	0.00395088	0.0417961
IPI00030871	VNN1	NA	0.580997	0.61471	0.402962	NA	0	25	1	3	0	0.563742	6.91645	0.000790175	0.013517
IPI00296176	F9	0.392868	0.600106	0.740512	0.656022	0.236172	76	24	87	76	37	0.557604	6.63846	8.34e-05	0.00248212
IPI00291866	SERPING1	0.3846	0.357602	1.6524	0.436117	0.284251	9	73	30	72	34	0.551391	3.10734	0.0121604	0.0977698
IPI00555830IPI00292218	MST1	0.368841	0.35848	1.0559	0.265042	0.513588	261	360	342	206	88	0.545928	4.42818	0.00154218	0.0211874
IPI00022417	LRG1	0.123457	0.555228	0.74533	0.353515	0.484827	20	43	73	24	55	0.539083	5.57531	0.000311838	0.00626794
IPI00011036	INHBE	NA	0.597972	0.369234	NA	0.110796	0	9	4	0	2	0.472019	3.1531	0.018661	0.12934
IPI00644992IPI00023673IPI00646772	LGALS3BP	0.04837	0.43197	0.609431	-0.0789274	0.390607	13	34	28	2	7	0.416146	4.20731	0.00214411	0.0274699
IPI00387168	PCSK9	0.505541	0.547988	0.226153	0.574285	-0.00046659	6	4	5	1	2	0.384962	2.73621	0.0248612	0.146522
IPI00021854	APOA2	0.501914	0.243676	0.412385	0.502086	0.280392	1685	729	1182	1494	3335	0.379351	9.61053	4.06e-06	0.000271837
IPI00027482	SERPINA6	0.427373	0.155285	NA	0.263083	NA	11	2	0	1	0	0.376769	3.12288	0.0244647	0.146522
IPI00298971	VTN	0.348678	0.359142	0.417204	0.420439	0.332656	1598	2261	1819	1293	1502	0.374292	14.8174	9.27e-08	3.73e-05
IPI00019581	F12	0.34269	0.29183	0.502566	0.324523	0.375188	1057	1067	900	897	885	0.363931	7.1518	4.64e-05	0.00162064
IPI00303963	C2	0.133898	0.424806	0.516349	0.313789	0.278498	219	230	168	138	107	0.332805	4.20472	0.00215249	0.0274699
IPI00019576IPI00552633	F10	0.679708	0.328485	0.171226	0.300511	0.0462336	117	258	170	232	17	0.332353	5.62029	0.000294009	0.00606642
IPI00022895IPI00644018IPI00644019	A1BG	0.34138	0.268776	0.401704	0.391639	0.268196	927	1456	1199	1183	1231	0.330704	10.5525	1.82e-06	0.000146664
IPI00041065	HABP2	0.161061	0.329766	0.575271	0.250696	0.26871	80	55	88	62	89	0.323808	5.61962	0.000294267	0.00606642
IPI00018219	TGFBI	0.413623	0.217196	NA	NA	0.178541	26	20	0	0	2	0.321983	4.98982	0.00360382	0.0392866
IPI00019580IPI00025327	PLG	0.307477	0.349237	0.30737	0.317703	0.231513	6863	10391	6600	7028	6698	0.307378	10.7935	1.5e-06	0.000146664
IPI00219219	LGALS1	NA	0.308466	0.196397	0.326633	NA	0	2	2	10	0	0.305433	2.81434	0.0292407	0.16556
IPI00005721IPI00021827	DEFA1	-0.0142967	0.399451	0.605947	0.136977	0.0176679	11	39	24	16	17	0.303328	3.57989	0.00682626	0.0630841
IPI00029235	IGFBP6	0.24031	0.575667	0.358783	0.239305	0.170093	28	18	11	32	13	0.303003	4.17465	0.00225249	0.0282969
IPI00555812	GC	0.419297	0.230688	0.308537	0.33054	0.243217	5652	10258	7508	6057	5173	0.297651	9.20949	5.82e-06	0.000359824
IPI00006543	CFHL5	0.408129	0.160754	0.326772	0.398967	0.204379	394	389	201	176	210	0.293544	6.82395	6.72e-05	0.00225095
IPI00010295	CPN1	0.710069	0.237409	0.435784	0.303892	0.282414	1	51	12	32	12	0.288526	6.88987	0.000198148	0.00476561
IPI00298860	LTF	0.506908	0.00884493	0.120061	0.407402	-0.322857	109	71	24	5	2	0.285089	2.34898	0.0426365	0.209494
IPI00022431	AHSG	0.336259	0.240024	0.268549	0.328753	0.259544	4057	7037	5044	4976	5715	0.280554	11.1204	1.16e-06	0.000146664
IPI00022445	PPBP	0.278783	0.189581	0.220857	0.404738	0.150643	91	278	181	343	105	0.273237	3.86353	0.00362963	0.0392866
IPI00219713IPI00411626IPI00021891	FGG	0.237076	0.250936	0.349687	0.473018	-0.0431743	33	410	145	49	34	0.272909	2.85302	0.0184811	0.129207
IPI00019591IPI00218508	BF	0.361829	0.228009	0.300092	0.26338	0.243365	1996	3705	2560	2268	2704	0.271339	11.2353	1.06e-06	0.000146664
IPI00032328IPI00215894	KNG1	0.365939	0.186969	0.215704	0.350408	0.24124	3005	5272	5053	5083	3084	0.265172	7.58675	2.89e-05	0.00121229
IPI00479116	CPN2	0.185125	0.286802	0.27584	0.42481	0.222803	55	54	28	26	62	0.258896	6.66856	8.05e-05	0.00248212
IPI00651752	PLGLB1	NA	0.152346	0.209453	0.280875	NA	0	13	14	70	0	0.253341	5.81687	0.0080306	0.0701804
IPI00218192IPI00294193	ITIH4	0.453085	0.113273	0.348322	0.290243	0.0188368	350	442	290	161	210	0.248001	4.36352	0.00169715	0.0227418
IPI00294713	MASP2	0.272462	0.167006	0.306939	0.207046	0.242296	84	56	48	6	43	0.247398	8.90475	7.72e-06	0.000443257
IPI00298828	APOH	0.492077	0.131322	0.265887	0.21855	0.228403	1321	2954	2836	1882	2834	0.241026	5.04863	0.000634546	0.0115949
IPI00004656	B2M	0.271767	0.143905	0.257913	0.365736	0.194127	111	107	131	22	98	0.226911	8.43941	1.21e-05	0.000579293
IPI00008558IPI00654888	KLKB1	0.278823	0.101834	0.161184	0.373917	0.539788	993	1636	1394	718	431	0.226079	4.22105	0.00210016	0.0274699
IPI00009793	C1RL	0.178334	0.0821452	0.380414	0.515763	0.176947	62	39	34	12	13	0.223024	3.47864	0.00666354	0.0622963
IPI00007199	SERPINA10	0.361695	0.150515	0.129283	0.262948	-0.0341568	7	6	1	11	4	0.217932	3.47195	0.008018	0.0701804
IPI00022395	C9	0.145957	0.191403	0.356948	0.158012	0.234412	265	372	271	233	207	0.216583	4.75022	0.000965909	0.0158319
IPI00019943	AFM	0.170936	0.325935	0.168343	0.225886	0.123004	385	706	548	615	472	0.214655	6.00725	0.000179214	0.004648
IPI00291867	IF	0.479337	0.130888	0.142106	0.130957	0.212088	1994	2685	2279	1914	955	0.212098	4.13453	0.00239361	0.029459
IPI00418146IPI00103871	ROBO4	0.337988	0.131571	NA	-0.0272291	0.178541	15	3	0	7	1	0.20971	2.49778	0.0399706	0.200852
IPI00006154IPI00218949	CFHL2	0.33943	0.156247	0.164538	0.235234	0.190958	618	1036	772	340	214	0.207889	7.503	3.16e-05	0.00121229
IPI00027507	CFHL3	0.291074	0.28442	0.0531078	0.230698	0.196796	108	100	185	316	252	0.199996	3.26324	0.00943109	0.0798168
IPI00029863	SERPINF2	0.0843022	0.116538	0.646945	0.170678	0.157228	91	98	51	77	93	0.194758	3.00733	0.014329	0.109719
IPI00022420IPI00480192	RBP4	0.266622	0.032272	0.199426	0.246695	0.191284	2693	1837	2161	1272	2598	0.191176	5.43289	0.000376428	0.00703833
IPI00022488	HPX	0.258814	0.0719553	0.179123	0.322367	0.136755	6195	9180	6716	6947	6371	0.185762	5.91407	0.000201531	0.00476561
IPI00164623	C3	0.0359793	0.235233	0.319263	0.24102	0.0802116	3219	4320	3062	3643	4255	0.179953	3.71888	0.00455086	0.0463151
IPI00022426	AMBP	0.239693	0.0998972	0.197946	0.253064	0.116824	1212	1329	1196	1269	1334	0.179337	7.50036	3.17e-05	0.00121229
IPI00011264IPI00514778IPI00513925IPI00167093	CFHL1	0.256464	0.166989	0.110776	0.206278	0.225137	667	1367	1124	812	301	0.177736	6.56394	9.1e-05	0.00261303
IPI00003813	IGSF4	0.367156	0.212743	-0.0138836	0.0867902	NA	8	17	12	2	0	0.168227	2.54826	0.0370791	0.195662
IPI00291262IPI00400826	CLU	0.208555	0.0139122	0.165405	0.232587	0.145803	281	180	202	223	153	0.162363	4.93903	0.000739316	0.0132091
IPI00029739IPI00218999IPI00556148IPI00643789IPI00515041	CFH	0.189894	0.072882	0.249779	0.12722	0.0679835	11400	16606	15217	12568	9193	0.144648	5.78903	0.000236336	0.00527817
IPI00017696IPI00478843	C1S	0.219566	0.146553	0.093548	0.145596	0.103924	444	848	649	438	450	0.138923	4.62256	0.00116066	0.0180059
IPI00011261IPI00513935	C8G	0.112949	0.12177	0.15298	0.256148	0.0688285	107	132	67	88	98	0.137591	2.95286	0.0156732	0.116583
IPI00218746IPI00477992	C1QB	0.18916	0.0476002	0.0479965	0.138711	0.0800589	401	418	312	84	58	0.09978	4.01766	0.00286089	0.0328593
IPI00299453IPI00478816	SPINK5	0.119123	0.0976706	0.0396683	0.10728	0.0535294	17	19	16	23	5	0.0906325	2.73413	0.0225018	0.142452
IPI00296165IPI00479867	C1R	0.108993	0.116036	0.0885514	0.116308	-0.0553891	1360	1447	1058	779	943	0.0802209	2.42465	0.0376101	0.195662
IPI00293925IPI00643972IPI00556567	FCN3	0.036518	0.0196743	0.184061	0.0932732	0.0621998	321	238	205	83	207	0.0709244	3.17597	0.0108704	0.089182
IPI00385429IPI00031490	COLEC11	NA	-0.0496449	-0.0989437	-0.118436	-0.122614	0	27	19	10	4	-0.081586	-2.42084	0.0448296	0.214542
IPI00021727	C4BPA	-0.000900804	-0.0969861	-0.151615	-0.0706738	-0.114448	5210	5884	5162	4149	5041	-0.0875639	-3.27511	0.00925125	0.0791277
IPI00029236	IGFBP5	-0.113907	-0.218046	-0.138921	0.0221363	-0.0220323	61	63	38	56	47	-0.097208	-2.50496	0.0329168	0.180035
IPI00027235IPI00218460IPI00218461	ATRN	-0.149154	-0.166714	-0.131304	-0.0568249	-0.0451087	520	459	577	286	203	-0.124818	-3.21652	0.0101752	0.0843391
IPI00032179IPI00165421	SERPINC1	-0.107748	-0.19837	-0.140612	-0.0596342	-0.13564	548	853	863	830	1097	-0.130732	-6.18408	0.000143883	0.00398903
IPI00008580	SLPI	-0.0460473	-0.255514	-0.211287	-0.0276047	NA	25	38	10	29	0	-0.13504	-2.52179	0.0385674	0.197505
IPI00513960IPI00412982	NOTCH1	0.107404	-0.112665	-0.20984	-0.125545	-0.378133	12	24	23	58	16	-0.147166	-2.64855	0.0259344	0.150371
IPI00009028	CLEC3B	-0.0998279	-0.283585	-0.0792353	-0.0809204	-0.20629	269	313	309	226	185	-0.150961	-3.23332	0.00990089	0.08292
IPI00220249IPI00302679IPI00410152	LTBP1	-0.303306	-0.33161	-0.0233087	0.0207293	-0.0638395	61	40	27	48	33	-0.160321	-2.70618	0.0235692	0.144654
IPI00328113	FBN1	-0.117445	-0.251647	-0.0872169	-0.199465	-0.366257	46	29	68	90	8	-0.163954	-2.37116	0.0410977	0.205233
IPI00301143IPI00446210	PI16	-0.0285972	-0.167776	-0.173544	-0.1404	-0.421583	17	236	192	237	20	-0.163972	-4.44489	0.00150465	0.0211874
IPI00419966IPI00440825IPI00440822	ABI3BP	-0.169677	-0.180295	-0.165773	-0.189217	-0.115216	46	66	27	40	43	-0.165331	-4.06439	0.00266338	0.0319605
IPI00299738	PCOLCE	-0.120397	-0.203922	-0.270311	0.456929	-0.271105	40	24	22	2	2	-0.169835	-2.67145	0.0249671	0.146522
IPI00019954	CST6	-0.0587597	-0.206515	-0.42431	0.014782	0.0968571	22	26	13	6	2	-0.172402	-2.9567	0.0155741	0.116583
IPI00472305IPI00479514IPI00470535	CACNA2D1	-0.193933	-0.236358	-0.144462	0.052208	-0.319649	33	10	5	21	24	-0.172698	-2.77872	0.020899	0.136608
IPI00025862IPI00555752	C4BPB	-0.011479	-0.399101	-0.375099	-0.14193	-0.0444975	600	558	402	370	334	-0.19777	-3.04215	0.0135322	0.104614
IPI00451624IPI00514479IPI00451625	CRTAC1	-0.463823	-0.123388	0.0605251	-0.092445	0.279614	18	16	5	7	2	-0.210589	-2.39527	0.0394877	0.20032
IPI00008494	ICAM1	-0.251264	-0.132904	-0.302356	-0.21573	-0.0110298	50	19	25	24	14	-0.211964	-4.90541	0.000775069	0.013517
IPI00329104	LILRA3	-0.305425	-0.286924	-0.0952621	-0.0886746	-0.0849915	29	28	22	9	2	-0.221722	-3.67757	0.00485686	0.0488115
IPI00029723	FSTL1	-0.393714	-0.141991	-0.161684	0.0765485	NA	13	9	7	3	0	-0.228073	-3.1469	0.0131298	0.103494
IPI00163207IPI00394992	PGLYRP2	-0.390278	-0.21869	-0.217023	-0.119473	-0.230111	370	336	244	212	201	-0.251223	-4.73684	0.000984573	0.0158319
IPI00604575IPI00003366	NTRK2	-0.218576	-0.539531	-0.25116	-0.262986	-0.341716	11	1	7	1	2	-0.256745	-3.74116	0.00538291	0.0527788
IPI00021834IPI00218184	TFPI	-0.378932	-0.222894	-0.209398	-0.405517	-0.197479	16	34	43	19	6	-0.267247	-3.14029	0.0115225	0.0935765
IPI00297655	NOTCH2	-0.44963	-0.780539	-0.114922	-0.227039	-0.125068	28	4	12	52	7	-0.289052	-2.82167	0.0194644	0.133755
IPI00004373	MBL2	-0.156964	-0.247107	-0.412668	-0.249267	-0.631544	24	30	25	2	7	-0.300186	-4.76687	0.000943197	0.0157985
IPI00025155	FSTL3	-0.0532554	-0.000161628	-0.395138	-0.567478	NA	3	5	2	12	0	-0.352754	-2.9543	0.0204211	0.134579
IPI00395488	SLITL2	-0.30779	-0.53199	0.144881	-0.503372	-0.651385	13	8	3	7	2	-0.383301	-2.87612	0.0199706	0.133803
IPI00006662	APOD	-0.43972	-0.525369	-0.517835	-0.0525518	-0.313437	411	636	489	438	114	-0.395991	-4.52717	0.00133348	0.019493
IPI00001610	IGF1	-0.178234	-0.749006	-0.467799	-0.343944	-0.394329	35	25	14	15	10	-0.410252	-3.85732	0.0036648	0.0392866
IPI00217405	UBR1	-0.832821	-0.666704	-0.78501	-0.159921	-0.204742	14	22	7	34	22	-0.421856	-3.64569	0.00510772	0.0506988
IPI00297646	COL1A1	-0.439962	-0.58682	-0.493372	-0.368365	-0.861723	18	20	15	10	1	-0.493776	-5.79838	0.000233521	0.00527817
IPI00644531IPI00647915IPI00550363	TAGLN2	-0.655216	-0.584619	NA	-0.0488608	NA	4	1	0	1	0	-0.54239	-3.4282	0.0172516	0.124958
IPI00029819	NOTCH3	-1.04976	-0.376186	-0.395753	-0.36216	-1.16596	19	11	10	31	9	-0.622021	-2.83409	0.0213257	0.137167
IPI00027780	MMP2	-0.837419	-0.603314	NA	NA	NA	2	4	0	0	0	-0.681349	-3.68309	0.0301913	0.169123
IPI00018381	TLL1	NA	NA	-1.4975	-0.362521	-1.58964	0	0	1	1	1	-1.14989	-3.12735	0.0466958	0.220844
IPI00010779	TPM4	-2.63097	-1.438	-0.0303736	NA	NA	1	6	2	0	0	-1.25774	-3.31482	0.0268983	0.154473
IPI00168877	HELB	-3.9529	NA	-1.41504	-1.53388	NA	1	0	1	5	0	-1.86248	-3.23157	0.0215677	0.137622
IPI00217537	ASXL1	-3.21593	NA	NA	-2.09949	NA	1	0	0	1	0	-2.65771	-5.61839	0.0229024	0.142741
IPI00166776	CREG2	-3.43313	-1.04107	-4.20752	-1.36252	-2.86783	2	2	2	1	5	-2.75543	-5.1464	0.00118981	0.0180492
IPI00015983	EDG3	NA	-4.36574	-2.4975	-2.45793	-3.08403	0	3	1	7	2	-2.99756	-8.27374	0.000330037	0.00647194
IPI00043808	C6orf148	NA	NA	-4.26303	-2.92238	-2.68275	0	0	1	6	1	-3.06001	-10.8038	0.00116456	0.0180059
IPI00009146	TRAFD1	NA	NA	-4.58496	-3.50316	NA	0	0	1	2	0	-3.86376	-9.30644	0.00761522	0.0687936
IPI00166612	CMYA5	-4.9529	NA	NA	-3.32188	NA	1	0	0	1	0	-4.13739	-6.70804	0.015623	0.116583
IPI00164719	KIAA1432	NA	-3.93794	NA	NA	-4.29716	0	2	0	0	3	-4.15347	-18.9605	0.0015548	0.0211874
IPI00455198IPI00302557	FAM59B	-4.9529	NA	-5.58496	NA	NA	1	0	1	0	0	-5.26893	-14.618	0.00278577	0.0325627
