# Supplementary material for: Application of serum proteomics to the Women's Health Initiative conjugated equine estrogens trial reveals a multitude of effects relevant to clinical findings
Source: Genome Med. 2009 Apr 29;1(4):47. doi: 10.1186/gm47 (PMC2684668; doi:10.1186/gm47)
Supplement: Additional data file 3 — Proteins deregulated after 1 year ET with log-ratios >1.20 or <1/1.20. [file gm47-S3.xls]

## Sheet: Sheet1
Additional File 3: List of proteins deregulated after 1 year ET with log-ratios > 1.20 or < 1/1.20.
IPI*	gene	ratio Exp 1	ratio Exp 2	ratio Exp 3	ratio Exp 4	ratio Exp 5	nEvents Exp 1	nEvents Exp 2	nEvents Exp 3	nEvents Exp 4	nEvents Exp 5	NE	n.IPI.e	logFCE	tE	P.ValueE	adj.P.ValE
IPI00018909	TFF3	NA	1.89343	1.65344	2.48548	NA	0	6	3	2	0	3	1	1.93562	6.92646	0.000191544	0.00476561
IPI00647950	DLG2	NA	1.239	2.26053	NA	NA	0	1	1	0	0	2	1	1.74976	3.90015	0.0491353	0.227039
IPI00023019	SHBG	1.54133	1.10863	1.62234	1.03852	1.24825	142	100	91	27	63	5	1	1.38072	13.3791	2.3e-07	5.64e-05
IPI00031086	IGFBP1	1.54932	NA	1.22551	1.28669	0.459619	11	0	7	6	2	4	1	1.31771	7.95253	3.82e-05	0.00139426
IPI00032220	AGT	1.19545	1.10401	1.15246	1.03597	1.14387	30	15	2	6	34	5	1	1.14754	31.2885	7.16e-10	5.76e-07
IPI00017601	CP	1.07307	0.522588	0.777214	0.753581	0.71933	2175	1810	1372	1264	1113	5	1	0.788632	10.7888	1.51e-06	0.000146664
IPI00305380	IGFBP4	1.19012	0.631853	0.547888	0.744207	0.798944	49	73	40	74	34	5	1	0.772563	8.78904	8.61e-06	0.000461524
IPI00005439IPI00550349	FETUB	0.843602	0.656242	0.778587	0.807054	0.681735	303	264	202	130	285	5	2	0.747758	13.0779	2.81e-07	5.64e-05
IPI00027843IPI00216065	PROZ	0.0309549	0.277204	1.33506	2.01227	-0.525002	17	5	15	5	3	5	2	0.676101	2.48523	0.0340129	0.182309
IPI00299150	CTSS	0.838363	0.865194	0.0154868	0.22501	NA	15	7	3	11	0	4	1	0.587594	2.33751	0.0466462	0.220844
IPI00156171IPI00303210	ENPP2	0.467992	0.657616	NA	1.22244	0.509266	6	7	0	1	7	4	2	0.580884	4.44084	0.00395088	0.0417961
IPI00030871	VNN1	NA	0.580997	0.61471	0.402962	NA	0	25	1	3	0	3	1	0.563742	6.91645	0.000790175	0.013517
IPI00296176	F9	0.392868	0.600106	0.740512	0.656022	0.236172	76	24	87	76	37	5	1	0.557604	6.63846	8.34e-05	0.00248212
IPI00291866	SERPING1	0.3846	0.357602	1.6524	0.436117	0.284251	9	73	30	72	34	5	1	0.551391	3.10734	0.0121604	0.0977698
IPI00555830IPI00292218	MST1	0.368841	0.35848	1.0559	0.265042	0.513588	261	360	342	206	88	6	2	0.545928	4.42818	0.00154218	0.0211874
IPI00022417	LRG1	0.123457	0.555228	0.74533	0.353515	0.484827	20	43	73	24	55	5	1	0.539083	5.57531	0.000311838	0.00626794
IPI00011036	INHBE	NA	0.597972	0.369234	NA	0.110796	0	9	4	0	2	3	1	0.472019	3.1531	0.018661	0.12934
IPI00644992IPI00023673IPI00646772	LGALS3BP	0.04837	0.43197	0.609431	-0.0789274	0.390607	13	34	28	2	7	9	3	0.416146	4.20731	0.00214411	0.0274699
IPI00387168	PCSK9	0.505541	0.547988	0.226153	0.574285	-0.00046659	6	4	5	1	2	5	1	0.384962	2.73621	0.0248612	0.146522
IPI00021854	APOA2	0.501914	0.243676	0.412385	0.502086	0.280392	1685	729	1182	1494	3335	5	1	0.379351	9.61053	4.06e-06	0.000271837
IPI00027482	SERPINA6	0.427373	0.155285	NA	0.263083	NA	11	2	0	1	0	3	1	0.376769	3.12288	0.0244647	0.146522
IPI00298971	VTN	0.348678	0.359142	0.417204	0.420439	0.332656	1598	2261	1819	1293	1502	5	1	0.374292	14.8174	9.27e-08	3.73e-05
IPI00019581	F12	0.34269	0.29183	0.502566	0.324523	0.375188	1057	1067	900	897	885	5	1	0.363931	7.1518	4.64e-05	0.00162064
IPI00303963	C2	0.133898	0.424806	0.516349	0.313789	0.278498	219	230	168	138	107	5	1	0.332805	4.20472	0.00215249	0.0274699
IPI00019576IPI00552633	F10	0.679708	0.328485	0.171226	0.300511	0.0462336	117	258	170	232	17	8	2	0.332353	5.62029	0.000294009	0.00606642
IPI00022895IPI00644018IPI00644019	A1BG	0.34138	0.268776	0.401704	0.391639	0.268196	927	1456	1199	1183	1231	12	3	0.330704	10.5525	1.82e-06	0.000146664
IPI00041065	HABP2	0.161061	0.329766	0.575271	0.250696	0.26871	80	55	88	62	89	5	1	0.323808	5.61962	0.000294267	0.00606642
IPI00018219	TGFBI	0.413623	0.217196	NA	NA	0.178541	26	20	0	0	2	3	1	0.321983	4.98982	0.00360382	0.0392866
IPI00019580IPI00025327	PLG	0.307477	0.349237	0.30737	0.317703	0.231513	6863	10391	6600	7028	6698	6	2	0.307378	10.7935	1.5e-06	0.000146664
IPI00219219	LGALS1	NA	0.308466	0.196397	0.326633	NA	0	2	2	10	0	3	1	0.305433	2.81434	0.0292407	0.16556
IPI00005721IPI00021827	DEFA1	-0.0142967	0.399451	0.605947	0.136977	0.0176679	11	39	24	16	17	6	2	0.303328	3.57989	0.00682626	0.0630841
IPI00029235	IGFBP6	0.24031	0.575667	0.358783	0.239305	0.170093	28	18	11	32	13	5	1	0.303003	4.17465	0.00225249	0.0282969
IPI00555812	GC	0.419297	0.230688	0.308537	0.33054	0.243217	5652	10258	7508	6057	5173	5	1	0.297651	9.20949	5.82e-06	0.000359824
IPI00006543	CFHL5	0.408129	0.160754	0.326772	0.398967	0.204379	394	389	201	176	210	5	1	0.293544	6.82395	6.72e-05	0.00225095
IPI00010295	CPN1	0.710069	0.237409	0.435784	0.303892	0.282414	1	51	12	32	12	5	1	0.288526	6.88987	0.000198148	0.00476561
IPI00298860	LTF	0.506908	0.00884493	0.120061	0.407402	-0.322857	109	71	24	5	2	5	1	0.285089	2.34898	0.0426365	0.209494
IPI00022431	AHSG	0.336259	0.240024	0.268549	0.328753	0.259544	4057	7037	5044	4976	5715	5	1	0.280554	11.1204	1.16e-06	0.000146664
IPI00022445	PPBP	0.278783	0.189581	0.220857	0.404738	0.150643	91	278	181	343	105	5	1	0.273237	3.86353	0.00362963	0.0392866
IPI00219713IPI00411626IPI00021891	FGG	0.237076	0.250936	0.349687	0.473018	-0.0431743	33	410	145	49	34	7	3	0.272909	2.85302	0.0184811	0.129207
IPI00019591IPI00218508	BF	0.361829	0.228009	0.300092	0.26338	0.243365	1996	3705	2560	2268	2704	6	2	0.271339	11.2353	1.06e-06	0.000146664
IPI00032328IPI00215894	KNG1	0.365939	0.186969	0.215704	0.350408	0.24124	3005	5272	5053	5083	3084	10	2	0.265172	7.58675	2.89e-05	0.00121229
IPI00021834IPI00218184	TFPI	-0.378932	-0.222894	-0.209398	-0.405517	-0.197479	16	34	43	19	6	7	2	-0.267247	-3.14029	0.0115225	0.0935765
IPI00297655	NOTCH2	-0.44963	-0.780539	-0.114922	-0.227039	-0.125068	28	4	12	52	7	5	1	-0.289052	-2.82167	0.0194644	0.133755
IPI00004373	MBL2	-0.156964	-0.247107	-0.412668	-0.249267	-0.631544	24	30	25	2	7	5	1	-0.300186	-4.76687	0.000943197	0.0157985
IPI00025155	FSTL3	-0.0532554	-0.000161628	-0.395138	-0.567478	NA	3	5	2	12	0	4	1	-0.352754	-2.9543	0.0204211	0.134579
IPI00395488	SLITL2	-0.30779	-0.53199	0.144881	-0.503372	-0.651385	13	8	3	7	2	5	1	-0.383301	-2.87612	0.0199706	0.133803
IPI00006662	APOD	-0.43972	-0.525369	-0.517835	-0.0525518	-0.313437	411	636	489	438	114	5	1	-0.395991	-4.52717	0.00133348	0.019493
IPI00001610	IGF1	-0.178234	-0.749006	-0.467799	-0.343944	-0.394329	35	25	14	15	10	5	1	-0.410252	-3.85732	0.0036648	0.0392866
IPI00217405	UBR1	-0.832821	-0.666704	-0.78501	-0.159921	-0.204742	14	22	7	34	22	5	1	-0.421856	-3.64569	0.00510772	0.0506988
IPI00297646	COL1A1	-0.439962	-0.58682	-0.493372	-0.368365	-0.861723	18	20	15	10	1	5	1	-0.493776	-5.79838	0.000233521	0.00527817
IPI00644531IPI00647915IPI00550363	TAGLN2	-0.655216	-0.584619	NA	-0.0488608	NA	4	1	0	1	0	3	2	-0.54239	-3.4282	0.0172516	0.124958
IPI00029819	NOTCH3	-1.04976	-0.376186	-0.395753	-0.36216	-1.16596	19	11	10	31	9	5	1	-0.622021	-2.83409	0.0213257	0.137167
IPI00027780	MMP2	-0.837419	-0.603314	NA	NA	NA	2	4	0	0	0	2	1	-0.681349	-3.68309	0.0301913	0.169123
IPI00018381	TLL1	NA	NA	-1.4975	-0.362521	-1.58964	0	0	1	1	1	3	1	-1.14989	-3.12735	0.0466958	0.220844
IPI00010779	TPM4	-2.63097	-1.438	-0.0303736	NA	NA	1	6	2	0	0	3	1	-1.25774	-3.31482	0.0268983	0.154473
IPI00168877	HELB	-3.9529	NA	-1.41504	-1.53388	NA	1	0	1	5	0	3	1	-1.86248	-3.23157	0.0215677	0.137622
IPI00217537	ASXL1	-3.21593	NA	NA	-2.09949	NA	1	0	0	1	0	2	1	-2.65771	-5.61839	0.0229024	0.142741
IPI00166776	CREG2	-3.43313	-1.04107	-4.20752	-1.36252	-2.86783	2	2	2	1	5	5	1	-2.75543	-5.1464	0.00118981	0.0180492
IPI00015983	EDG3	NA	-4.36574	-2.4975	-2.45793	-3.08403	0	3	1	7	2	4	1	-2.99756	-8.27374	0.000330037	0.00647194
IPI00043808	C6orf148	NA	NA	-4.26303	-2.92238	-2.68275	0	0	1	6	1	3	1	-3.06001	-10.8038	0.00116456	0.0180059
IPI00009146	TRAFD1	NA	NA	-4.58496	-3.50316	NA	0	0	1	2	0	2	1	-3.86376	-9.30644	0.00761522	0.0687936
IPI00166612	CMYA5	-4.9529	NA	NA	-3.32188	NA	1	0	0	1	0	2	1	-4.13739	-6.70804	0.015623	0.116583
IPI00164719	KIAA1432	NA	-3.93794	NA	NA	-4.29716	0	2	0	0	3	2	1	-4.15347	-18.9605	0.0015548	0.0211874
IPI00455198IPI00302557	FAM59B	-4.9529	NA	-5.58496	NA	NA	1	0	1	0	0	2	2	-5.26893	-14.618	0.00278577	0.0325627
